# Supplementary material for: Wing scale ultrastructure underlying convergent and divergent iridescent colours in mimetic Heliconius butterflies
Source: J R Soc Interface. 2018 Apr 18;15(141):20170948. doi: 10.1098/rsif.2017.0948 (PMC5938584; doi:10.1098/rsif.2017.0948)
Supplement: Associated data [file rsif20170948supp2.gz]

Archive with 10 entries (9 files):
- forupload
- forupload/angles.r
- forupload/angular reflectance data.zip
- forupload/AP.spec.data.individual.means.csv
- forupload/Butterfly SAXS 1d data.zip
- forupload/HeliconiusVSnew.csv
- forupload/Heli_receptorDensities.xlsx
- forupload/PavoFinal_vonkries.R
- forupload/readme.txt
- forupload/sara_all_indmean.csv
