# Supplementary material for: Wing scale ultrastructure underlying convergent and divergent iridescent colours in mimetic Heliconius butterflies
Source: J R Soc Interface. 2018 Apr 18;15(141):20170948. doi: 10.1098/rsif.2017.0948 (PMC5938584; doi:10.1098/rsif.2017.0948)
Supplement: Associated data [file rsif20170948supp2.gz › forupload/angles.r]

library("pavo")

## Define a function to read in spectral data from multiple angle from one
### folder and then make a graph

plotAngles <- function(inputDir, plotname, span, ymax) {
  specs<- getspec(where= inputDir, ext='txt', lim=c(300,700))
  numnames <- as.numeric(gsub('[[:space:]]degrees','',names(specs))[-1])
  orderspecs <- specs[,c(1,order(numnames)+1)] 
  #to plot all specs with different colours and legend
  smooth.specs <- procspec(orderspecs, opt = "smooth", fixneg= "zero", span = span)
  norm.specs <- procspec(smooth.specs, opt="min")
  spectra <- norm.specs #set this to the spectra you want to plot
  plotcols <- rainbow(length(names(spectra))-1)
  plot(spectra, col=plotcols, ylim=c(0,ymax), main=plotname)
  legend(600, ymax, names(spectra)[-1], fill=plotcols, cex=0.7)
  }


png("angles_plot2.png", width=1000, height=2000)
par(mfrow=c(4,2), cex=1.5)
plotAngles("angular reflectance data/h erato cyrbia dorsal forewing", "H. erato cyrbia", 0.3, 25)
plotAngles("angular reflectance data/H mel cythera", "H. melpomene cythera", 0.3, 25)
plotAngles("angular reflectance data file/H erato petiverana", "H. erato demophoon",0.3, 25)
plotAngles("angular reflectance data/angular reflectance data files/H mel rosina", "H. melpomene rosina",0.3, 25)
plotAngles("angular reflectance data files/angular reflectance data/H eleuchia", "H. eleuchia",0.3, 25)
plotAngles("angular reflectance data/H cydno", "H. cydno",0.3, 25)
plotAngles("angular reflectance data/H sara", "H. sara",0.3, 25)
dev.off()
