# Supplementary material for: Wing scale ultrastructure underlying convergent and divergent iridescent colours in mimetic Heliconius butterflies
Source: J R Soc Interface. 2018 Apr 18;15(141):20170948. doi: 10.1098/rsif.2017.0948 (PMC5938584; doi:10.1098/rsif.2017.0948)
Supplement: Associated data [file rsif20170948supp2.gz › forupload/AP.spec.data.individual.means.csv]

	wl	cydno47F	cydno39aF	cydno47H	cydno39aH	cydno22F	cydno22H	cydno39F	cydno39H	cythera3F	cythera3H	cythera6F	cythera24F	cythera24H	cythera6H	cythera4F	cythera9H	eleuchia 14N021 DH 8degrees	eleuchia 14N040 DF female 4 degrees	eleuchia 14N040 DH female 8 degrees	eleuchia 14N041 DF female 10 degrees	eleuchia 14N041 DH female 12 degrees	eleuchia 14N042 DH female 8 degrees	eleuchia 15_5_14 14N021 male DF 8 degrees	eleuchia DF 14N042 DF female 4 degrees	cyrbia1H	cyrbia10F	cyrbia5F	cyrbia5H	cyrbia10H	cyrbia43F	cyrbia43H	cyrbia40F	petiverana1F	petiverana15F	petiverana1H	petiverana14F	petiverana14H	petiverana15H	petiverana18H	petiverana8F	A2 Rosina male DF 30 max	A2 Rosina male DH 25 max	A4 Rosina DF female 25 max	A4 Rosina DH female 20 max	A5 Rosina DF female 10 max	A5 Rosina DH female 15 max	Rosina a5 df female 10 degrees	rosina a5 dh female 10 degrees
1	300	1.23123980077587	1.10241884893395	0.774481811806861	1.50992052688719	2.91744595299366	1.65596896903279	0.439404567228303	1.20324688815134	8.87041394439532	8.48365690235205	3.38012300751206	3.43978465773207	3.69490554079663	3.30345058407258	4.71154014657376	12.9572345118225	1.47125166871164	0	0.368195666266113	1.87258160064169	1.5505079723916	0.212090675533503	6.14826080373917	0	3.42526272861138	6.96048611185772	3.10655354273322	4.04562541927914	3.38783058427758	9.52018175784326	3.81833277287573	7.67159360028466	1.01279780209237	0.984262198476702	0.499493723410871	1.0988230350666	1.05679178720689	0.914368624956365	0.858265228963427	1.69149458180099	0.232381893788527	0.653349026620507	0.258529556983486	0.70794839050723	1.59434673181013	2.24067409952712	1.59434673181013	3.47382142533946
2	301	1.28441681744658	1.12764039767518	0.813947824275384	1.53661379617691	2.9427437077919	1.65926302401481	0.475229118409866	1.21902772417404	8.89644315767801	8.5234136020412	3.40904364367128	3.47185063209045	3.72159359984778	3.32701532555705	4.77903628194663	12.9595151862342	1.44552634029023	0.0271548941198727	0.40903608131609	1.78658067523531	1.50164836801901	0.286543095805777	6.0021427890689	0.00638271654946809	3.4690699531504	7.1002562713426	3.13100965547475	4.12869189093222	3.39770483881773	9.83550823928716	3.98155702829098	7.90219391928348	1.00577786172348	0.97738533239237	0.488194236903224	1.08674648259392	1.03090425896831	0.906378306563572	0.851373908245221	1.68170304918699	0.22571286621962	0.64916743411988	0.253516536964382	0.699315129107225	1.58372064465352	2.23597284944763	1.58372064465352	3.44311316750304
3	302	1.33703949324469	1.15259554516475	0.853060193607809	1.56301497966257	2.96783159957923	1.66262007512718	0.510752707784827	1.23470093412099	8.92186286158524	8.56261827421358	3.43749313727508	3.50346940740798	3.74828244584451	3.35026177243916	4.84539887233255	12.961459939664	1.42143866922622	0.0557497206843642	0.45079392169585	1.70304840101495	1.45496699242433	0.361340347815866	5.86053395712006	0.0151152868589124	3.51381748906123	7.24044551817973	3.15548051530249	4.21215973434944	3.40925560088447	10.1476835089548	4.14353907311201	8.13090730914048	0.998754236608737	0.970559211752926	0.47703008089013	1.07475844193901	1.00532451692667	0.898475859177424	0.844519570752059	1.67187833841752	0.219122680210816	0.64497975078845	0.248567452112814	0.690741673787733	1.57313234998017	2.23109203210324	1.57313234998017	3.41252496590647
4	303	1.38911847959461	1.17729071894512	0.891826185871338	1.58912051618471	2.99275315324293	1.66605485712034	0.546003531478847	1.25026639227611	8.94669348197893	8.60131326330867	3.46548993910009	3.53465510522038	3.77502291144576	3.37320972756594	4.91063823059269	12.9630824032822	1.39904454657898	0.0858861025018003	0.493572654504691	1.62204915590783	1.41053142196831	0.436572017815358	5.72346406485456	0.0263619762075971	3.55961264213084	7.38128057325692	3.18000985287698	4.29618698025423	3.42260578866167	10.4568707573053	4.30435114024376	8.35792843138999	0.991730275742049	0.963793710496266	0.466009937111536	1.06286211022282	0.98006195351059	0.890646930470141	0.837713140305199	1.662007620074	0.212620262137561	0.640784805080141	0.243685505934336	0.682217416522008	1.56258627023012	2.22601265245049	1.56258627023012	3.38205646109916
5	304	1.44066442792075	1.20173234655872	0.930253067133172	1.61492684458385	3.01755189367026	1.66958210474473	0.581009785617587	1.26572397292329	8.97095544472102	8.63954091376598	3.49305249992302	3.56542184706335	3.80186582931043	3.39587899378442	4.97476466958821	12.9643962082589	1.37839986340788	0.11766566238051	0.537475746841916	1.54364731784116	1.36840923301171	0.512327692055839	5.59096286923432	0.0402870498747827	3.60656271814622	7.52298815746195	3.20464139885875	4.38093165936999	3.43787832033319	10.7632331747976	4.46406546259119	8.58345194756632	0.984709328117339	0.957098702560294	0.455142487307388	1.05106068456631	0.955125961148661	0.882877168113947	0.830965540725894	1.6520780647379	0.206214538375303	0.636581425448877	0.238873901934504	0.673731749283307	1.55208682784345	2.22071571544594	1.55208682784345	3.35170729363055
6	305	1.49168798964753	1.22592685554799	0.968348103460514	1.64043040370056	3.04227134574851	1.67321655275081	0.615799666326708	1.28107355034643	8.99466917567345	8.67734357002501	3.52019927052049	3.5957837544726	3.82886203209739	3.41828937394166	5.03778850218028	12.9654149857642	1.35956051077229	0.151190023128825	0.582606665806827	1.46790726474214	1.3286680019153	0.588696956788899	5.46306012722126	0.0570547731397371	3.65477502289436	7.66579499168266	3.22941888390836	4.46655180242012	3.45519611408288	11.0669339518908	4.62275427305924	8.80767251920378	0.977694742728513	0.950484061882918	0.444436413217634	1.03935736209039	0.93052593226949	0.875152219781064	0.8242876958354	1.64207684299065	0.199914435299489	0.632368440348583	0.23413584361887	0.665274064044885	1.5416384452602	2.21518222604612	1.5416384452602	3.32147710405003
7	306	1.54219981619937	1.24988067345536	1.00611856092056	1.66562763237537	3.06695503436494	1.676972935889	0.650401369731869	1.29631499882944	9.01785510069816	8.71476357652524	3.54694870166921	3.62575494898386	3.85606235246558	3.44046067088467	5.09972004123008	12.9661523669683	1.3425823797316	0.186560807555068	0.629068878498722	1.39489337453797	1.29137530503983	0.665769398266122	5.33978559577729	0.0768294112817181	3.70435686216224	7.8099277968068	3.25438603868634	4.55320544012802	3.47468208809461	11.368136279044	4.78048980455285	9.03078480783671	0.970689868569486	0.943959662402037	0.43390039658222	1.02775533991603	0.906271259301682	0.867457733143712	0.817690529454974	1.63199112541369	0.193728879285565	0.628144678233183	0.229474534492991	0.656833752779999	1.53124554492044	2.20939318920758	1.53124554492044	3.29136553290703
8	307	1.59221055900069	1.27360022782329	1.04357170558052	1.69051496944881	3.09164648440682	1.68086598890975	0.684843091958731	1.31144819265622	9.04053364565708	8.7518432777062	3.57331924414584	3.65534955213282	3.88351762307389	3.46241268746052	5.16056959959876	12.9666219830413	1.32752136134516	0.223879638467569	0.676965852016907	1.32467002515587	1.25659871874608	0.743634602739098	5.22116903186433	0.0997752295799925	3.75541554173682	7.95561329372222	3.27958659385322	4.64105060321709	3.49645916055223	11.6670033467162	4.93734428997698	9.25298347499941	0.963698054634173	0.937535378055554	0.423543119141091	1.01625781516417	0.882371334673843	0.859779355874116	0.811184965405869	1.62180808258847	0.187666796708978	0.623908967556601	0.224893178062422	0.648400207461903	1.52091254926423	2.20332960988687	1.52091254926423	3.26137222075097
9	308	1.6417308694759	1.29709194619421	1.08071480350759	1.71508885376143	3.11638922076143	1.68491044656351	0.719153029132957	1.32647300611066	9.06272523641215	8.78862501800738	3.59932934872703	3.68458168545519	3.91127867658123	3.48416522651624	5.2203474901475	12.9668374651535	1.31443334667236	0.263248138674657	0.72640105346068	1.25730159452304	1.2244058193948	0.822382156459412	5.10724019244432	0.126056493313822	3.80805836740512	8.10307820331667	3.30506428006955	4.73024532241075	3.52065024963961	11.9636983453665	5.09338996223658	9.47446318222621	0.956722649916485	0.931221082781371	0.413373262634196	1.00486798495574	0.858835550814575	0.852102735644496	0.804781927509343	1.61151488509642	0.181737113945177	0.619660136772761	0.220394977832715	0.639962820063855	1.51064388073163	2.19697249304052	1.51064388073163	3.23149680813125
10	309	1.69077139904941	1.32036225611056	1.11755512076897	1.73934572415376	3.14122676831605	1.68912104360072	0.753359377380205	1.34138931347668	9.08445029882532	8.82515114186823	3.62499746618944	3.71346547048667	3.93939634564651	3.50573809089887	5.27906402573746	12.9668124444748	1.30337422677257	0.304767930984663	0.777477949929346	1.19285246056668	1.19486418334676	0.902101645678655	4.99802883447915	0.155837467762471	3.8623926449541	8.25254924647801	3.33086282799587	4.82094762843239	3.54737827354061	12.2583844654538	5.24869905423658	9.69541859105142	0.949767003410339	0.925026650517395	0.403399508801481	0.993589046411684	0.835673300152485	0.844413520127075	0.798492339586649	1.60109870351901	0.175948757369606	0.615397014335589	0.215983137309427	0.631510982559109	1.50044396176269	2.19030284362509	1.50044396176269	3.2017389355973
11	310	1.73934279914566	1.34341758511478	1.15409992343187	1.76328201946635	3.16620265195793	1.69351251477182	0.787490332826136	1.35619698903816	9.10572925875851	8.86146399372829	3.65034204730977	3.74201502876299	3.96792146292862	3.52715108345545	5.33672951922981	12.9665605521755	1.29439989270515	0.34854063820591	0.830300008522203	1.13138700121401	1.16804138696271	0.98288265664841	4.89356471493076	0.189282418205201	3.91852568017073	8.40425314409401	3.35702596829271	4.91331555200542	3.57676615043908	12.5512248974373	5.40334379888195	9.91604436300936	0.942834464109642	0.918961955201526	0.393630539382891	0.982424196652952	0.812893975116175	0.836697356994076	0.792327125459044	1.59054670843766	0.170310653357715	0.611118428699008	0.211660859998111	0.623034086920921	1.49031721479748	2.18330166659711	1.49031721479748	3.17209824369854
12	311	1.78745572118903	1.36626436074931	1.19035647756347	1.78689417853973	3.19136039657436	1.69809959482725	0.821574091596412	1.37089590707901	9.12658254207367	8.89760591802712	3.67538154286467	3.77024448181986	3.99690486108649	3.54842400703301	5.39335428348572	12.9660954194258	1.28756623552948	0.394667883146729	0.884970696338552	1.07296959439223	1.14400500660343	1.06481477562027	4.79387759076105	0.226555609921275	3.97656477884202	8.55841661705247	3.38359743162062	5.00750712385324	3.60893679851889	12.842382831776	5.55739642907761	10.1365351596343	0.935928381008316	0.913036870771664	0.384075036118375	0.971376632800483	0.79050696813425	0.828939893917719	0.786297208947782	1.57984607043382	0.164831728284948	0.606823208316942	0.207431349404323	0.614521525122548	1.48026806227605	2.17594996691314	1.48026806227605	3.14257437298436
13	312	1.83512081660397	1.38890901055659	1.226332049231	1.81017864021446	3.2167435270526	1.70289701851746	0.855638849816695	1.38548594188313	9.14703057463272	8.93361925920408	3.70013440363081	3.79816795119297	4.02639737277901	3.56957666447862	5.44894863136635	12.9654306773957	1.28292914630493	0.443251288615449	0.941593480477698	1.01766461802854	1.12282261862967	1.14798758884581	4.69899721893195	0.26782130818996	4.03661724675494	8.71526638624121	3.41062094864013	5.10368037469925	3.6440131359639	13.132021458929	5.71092917772854	10.3570856424607	0.929052103100264	0.90726127116572	0.374741680747878	0.960449551975222	0.768521671635317	0.821126778570227	0.78041351387412	1.56898396008893	0.159520908526754	0.602510181643316	0.203297809033616	0.605962689137244	1.47030092663847	2.16822874952971	1.47030092663847	3.11316696400421
14	313	1.8823105889342	1.41133385972827	1.26200521398408	1.83314449414245	3.24226279667278	1.70786564635006	0.889618582327737	1.39996535307701	9.16702375325183	8.969408308549	3.72455507130971	3.82575041184266	4.05627749933831	3.59055973787338	5.50348671293211	12.9645365920028	1.28035817094401	0.494048017417207	0.999925185146236	0.965329650415089	1.10433661185753	1.23218422664923	4.60887421897952	0.31269686502138	4.09842279961314	8.87425328875041	3.43798778688724	5.20145372794713	3.68170307242375	13.4197371288155	5.86375801424769	10.5772209325956	0.92219797093335	0.901611760864035	0.365610464735819	0.949638755059717	0.746908269544809	0.813291242376511	0.774650066308759	1.55798575823386	0.154355474210237	0.598179841270818	0.199251036797684	0.597381775801233	1.46040259670539	2.16018151677589	1.46040259670539	3.08387543091671
15	314	1.92898870972722	1.43351612973082	1.29734907106927	1.85580384768122	3.26778761475125	1.71295456483119	0.923422468254896	1.41433319247818	9.18649486618236	9.00483963573179	3.74858249376819	3.8529450592648	4.08638020325686	3.61130735608408	5.55693342344711	12.9633711420135	1.2796747230862	0.546729110673738	1.05963340868434	0.915765809651467	1.08833224782538	1.31711257798958	4.52343050922085	0.360657464963452	4.16163091719296	9.03463681572969	3.46555327439306	5.30031168935824	3.72160999260679	13.7049886046203	6.01563945002369	10.7963019077479	0.915355371637788	0.896056409666465	0.35665380124324	0.938936279130915	0.725630171047742	0.805479146738821	0.768971451866848	1.54688908547328	0.149305000873729	0.59383437310595	0.195279376443751	0.588812292303328	1.45055664798564	2.15186838837584	1.45055664798564	3.05469985318503
16	315	1.97515258241319	1.45545459251894	1.33236267209919	1.87815766622965	3.29329949022968	1.71816084770909	0.957041510150737	1.42859052265709	9.2054379264391	9.03989900276228	3.77221188103083	3.87974834579838	4.11669100893404	3.63181449213625	5.60928519357807	12.9619295278708	1.2808624953814	0.601267008668247	1.12068777939166	0.868952783376059	1.07479141197745	1.40274936707074	4.44265279478944	0.411654122102121	4.22621355139043	9.19635666915582	3.49330723256077	5.40021141319254	3.76370002728494	13.9877326967009	6.16655653092498	11.0142768643546	0.908523224081017	0.890592289490179	0.347869004555015	0.928339675601359	0.704686606462091	0.797695084295394	0.763374433686311	1.53569947204936	0.144366858009523	0.589475145573359	0.191382350230672	0.580257596145667	1.44076268295152	2.14329529537878	1.44076268295152	3.02564086931537
17	316	2.02079961042223	1.47714802004733	1.36704506868641	1.90020691518662	3.31877993204974	1.723481568732	0.990466710567826	1.44273840618422	9.22384694703687	9.07457217165023	3.79543844312223	3.90615672378238	4.14719544076921	3.65207611905542	5.66053845399172	12.960206950018	1.28390518047947	0.657634151683954	1.18305792556786	0.824870259227255	1.06369598975795	1.4890713180966	4.36652778081877	0.465637850523336	4.29214265410151	9.35935255100568	3.52123948279357	5.50111005370998	3.80793930723012	14.2679262154147	6.31649230281998	11.2310940988526	0.901700447130493	0.885216472252351	0.339253388956025	0.917846495883588	0.684076806105829	0.789943647684466	0.757855774905074	1.52442244820426	0.139538415109909	0.585103527097691	0.187559480417302	0.571721044830388	1.43102030407535	2.13446816883395	1.43102030407535	2.99669911781391
18	317	2.06592719718446	1.49859518427067	1.40139531244352	1.92195255995102	3.34421044915308	1.72891380164816	1.02368907205873	1.45677790563004	9.24171594099045	9.10884490440552	3.81825739006695	3.93216664555582	4.17787902316176	3.67208720986713	5.71068963535479	12.9581986088982	1.28878647103031	0.715802980004069	1.2467134755126	0.783497924843443	1.05502786661109	1.57605515527103	4.29504217244233	0.522559664313036	4.35939017722225	9.52356416325606	3.54933984649466	5.6029647651705	3.85429396321423	14.5455259711191	6.4654298115771	11.4467019076789	0.894885959653665	0.879926029870148	0.330804268731147	0.907454291390145	0.663800000296932	0.782229429544273	0.752412238661059	1.51306354418014	0.13481704166718	0.580720886103593	0.183810289262497	0.56320599585963	1.42132911382946	2.12539293979054	1.42132911382946	2.96787523718685
19	318	2.11053274613001	1.51979485714365	1.43541245498313	1.94339556592173	3.36957255048135	1.73445462020582	1.05669959717601	1.47071008356502	9.25903892131463	9.14270296303791	3.8406639318896	3.95777456345766	4.20872728051105	3.69184273759689	5.75973516833401	12.9558997049546	1.29549005968378	0.775745933911806	1.31162405752554	0.744815467863009	1.04876892798108	1.66367760279793	4.22818267479361	0.582370577557175	4.42792807264864	9.68893120788379	3.57759814506721	5.70573270183406	3.90273012600919	14.8204887741715	6.61335210306478	11.6610485872704	0.888078680517979	0.874718034260739	0.322518958165258	0.89716061353357	0.643855419353373	0.774557022513052	0.747040588092191	1.50162829021918	0.130200107173627	0.576328591015712	0.18013429902511	0.554715806735532	1.41168871468615	2.11607553929778	1.41168871468615	2.93916986594036
20	319	2.15461366068901	1.54074581062098	1.46909554791783	1.96453689849763	3.39484774497624	1.7401010981532	1.08948928847223	1.48453600255962	9.27580990102422	9.17613210955728	3.86265327861475	3.98297692982691	4.23972573721647	3.71133767527025	5.80767148359611	12.9533054386305	1.30399963908977	0.837435453690378	1.37775929990633	0.708802575924338	1.04490105931214	1.75191538488118	4.16593599300609	0.645021604341689	4.4977282922767	9.85539338686572	3.60600419991442	5.80937101796061	3.9532139263869	15.0927714349294	6.76024222315145	11.874082434064	0.881277528590878	0.869589557341288	0.314394771543236	0.886963013726404	0.624242293593128	0.766931019229038	0.741737586336396	1.49012221656353	0.125684981121541	0.571928010258693	0.176531031963998	0.546253834960233	1.40209870911774	2.1065218984049	1.40209870911774	2.91058364258066
21	320	2.19816734429159	1.56144681665735	1.50244364286021	1.98537752307762	3.42001754157938	1.74585030923856	1.12204914849996	1.49825672518431	9.292022893134	9.2091181059734	3.88422064026701	4.00777019700257	4.27085991767737	3.73056699591273	5.85449501180781	12.9504110103689	1.31429890189816	0.900843979622996	1.44508883095464	0.67543893666582	1.04340614604847	1.84074522572466	4.10828883221326	0.710463758752534	4.56876278800241	10.0228904021787	3.63454783243949	5.91383686781008	4.00571149511931	15.3623307637502	6.90608321770552	12.0857517444967	0.874481422739819	0.864537671028973	0.306429023149961	0.876859043381187	0.604959853334171	0.759356012330468	0.736499996531596	1.47855085345536	0.121269033003214	0.567520512257183	0.173000010338015	0.537823438035871	1.39255869959654	2.09673794816111	1.39255869959654	2.88211720561393
22	321	2.24119120036788	1.58189664720743	1.53545579142287	2.00591840506058	3.44506344923245	1.75169932721014	1.15437017981177	1.51187331400955	9.30767191065878	9.24164671429609	3.90536122687093	4.03215081732361	4.30211534629315	3.74952567254987	5.90020218363585	12.947211620613	1.32637154075882	0.965943951992878	1.51358227897012	0.644704237725843	1.0442660736343	1.93014384953226	4.05522789754862	0.778648054875648	4.64100351172181	10.1913619557994	3.6632188640456	6.01908740564244	4.0601889629783	15.6291235709913	7.05085813259543	12.2960048150055	0.867689281832245	0.859559447240959	0.298619027270308	0.866846253910461	0.586007328894475	0.751836594455577	0.731324581815717	1.46691973113683	0.116949632310938	0.56310746543583	0.169540756406015	0.529427973464586	1.38306828859487	2.08672961961563	1.38306828859487	2.85377119354635
23	322	2.283682632348	1.60209407422595	1.56813104521839	2.02616050984538	3.4699669768771	1.75764522581616	1.18644338496021	1.52538683160583	9.32275096661335	9.27370369653522	3.92607024845111	4.05611524312904	4.33347754746317	3.76820867820719	5.94478942974695	12.9437024698061	1.34020124832164	1.03270781108323	1.58320927225243	0.616578166742791	1.04746272751383	2.02008798050787	4.00673989414565	0.849525506796978	4.71442241533088	10.3607477497048	3.69200711613595	6.12507978571763	4.11661246073581	15.8931066670102	7.19455001368959	12.5047899420273	0.860900024735602	0.854651957894416	0.290962098189156	0.856922196726766	0.567383950592016	0.744377358242602	0.726208105326682	1.45523437985011	0.112724148537004	0.558690238219279	0.166152792426854	0.521070798748515	1.37362707858505	2.07650284381768	1.37362707858505	2.82554624488412
24	323	2.32563904366208	1.62203786966757	1.60046845585937	2.04610480283092	3.494709633455	1.76368507880488	1.21825976649786	1.5387983405436	9.33725407401251	9.30527481470051	3.94634291503216	4.07965992675786	4.36493204558681	3.78661098591022	5.98825318080784	12.9398787583913	1.35577171723649	1.10110799717727	1.65393943910124	0.591040411355054	1.05297799313127	2.11055434285536	3.96281152713783	0.923047128602473	4.78899145072564	10.5309874858718	3.72090241011373	6.23177116229562	4.17494811916374	16.1542368621642	7.33714190685643	12.7120554219989	0.854112570317344	0.849812274906514	0.283455550191383	0.847084423242643	0.549088948744768	0.736982896329779	0.721147330202417	1.44350032983736	0.108589951173704	0.554270199032178	0.162835640659387	0.512755271389798	1.36423467203939	2.06606355181648	1.36423467203939	2.79744299813343
25	324	2.36705783774025	1.641726805487	1.63246707495841	2.06575224941608	3.51927292790781	1.76981595992454	1.24981032697728	1.55210890339333	9.35117524587104	9.33634583080189	3.96617443663864	4.10278132054904	4.39646436506343	3.80472756868451	6.03058986748526	12.9357356868118	1.37306664015326	1.17111695055821	1.72574240781619	0.568070659201018	1.06079375593084	2.20151966077862	3.92342950165866	0.999163934378075	4.8646825698021	10.702020866277	3.74989456738212	6.33911868963632	4.235162069034	16.4124709668108	7.47861685796438	12.9177495513575	0.847325837444913	0.845037470194418	0.276096697561866	0.837330484870634	0.531121553670705	0.729657801355343	0.716139019580845	1.43172311134075	0.104544409713329	0.549848716299172	0.159588823362469	0.504484748890573	1.3548906714302	2.05541767466125	1.3548906714302	2.76946209180048
26	325	2.40793641801264	1.66115965363893	1.66412595412809	2.08510381499975	3.54363836917718	1.77603494292337	1.28108606895103	1.56531958272549	9.36450849520375	9.36690250684907	3.98556002329513	4.12547587684158	4.42806003029244	3.82255339955556	6.07179592044593	12.9312684555107	1.39206970972182	1.24270711150927	1.79858780669695	0.54764859791907	1.07089190135676	2.29296065848154	3.88858052284163	1.07782693820973	4.94146772445626	10.8737875928973	3.77897340934433	6.44707952199972	4.29722044111852	16.6677657913074	7.61895791288187	13.1218206265399	0.840538744985766	0.840324615675303	0.268882854585484	0.827657933023279	0.513480995687802	0.722406665957532	0.711179936599891	1.41990825460244	0.100584893648171	0.545427158444908	0.156411862794955	0.496262588752978	1.34559467922981	2.0445711434012	1.34559467922981	2.74160416439144
27	326	2.4483122378693	1.6803579435443	1.695470698517	2.10415158612587	3.56794658129645	1.78240077702865	1.31218783433516	1.57844193968242	9.37732480761446	9.39710115671048	4.00457586883823	4.14780245733152	4.45992230292319	3.84016598778691	6.11187962519544	12.9265347799245	1.41302368558257	1.31632517372346	1.87290721192316	0.530074391715781	1.08360637812073	2.38526978286213	3.85844382699871	1.15972378303501	5.01981343214768	11.0472520611287	3.80833700237037	6.55631125403965	4.36166394067469	16.9207414246217	7.75845326183006	13.3250622439644	0.833761180483609	0.835712796471013	0.261850116363835	0.818070951838549	0.496192044390452	0.715180881522913	0.706311860666402	1.40801004016567	0.0967373832126259	0.541007832507692	0.153318926913193	0.488041779551042	1.3363624601999	2.03344321232126	1.3363624601999	2.71386826950011
28	327	2.48821668628844	1.69933944206699	1.72652194326212	2.1228886201241	3.59232471034432	1.78896128137067	1.34320227925805	1.59148374097905	9.38968477071176	9.42707615490554	4.02328526637195	4.16980975232495	4.49222175369293	3.85762979727646	6.1508507094379	12.9215838892971	1.43613150985473	1.3923417083972	1.94906268346947	0.515598827492069	1.09921148154629	2.47877132532187	3.83317064118817	1.24543175148103	5.10010591289271	11.2232150661832	3.8381473470924	6.66736161661077	4.4289416855909	17.1719170306766	7.89734091718758	13.5281351420378	0.827001725678779	0.831234962958701	0.255028957967853	0.808575424393833	0.479274420832742	0.707938604714402	0.701570114740591	1.39598776925937	0.0930246726534143	0.536591054902168	0.150321478808613	0.479782720803607	1.32720636636689	2.02196584641994	1.32720636636689	2.68625303096818
29	328	2.52763807008243	1.71809727732609	1.75727128495865	2.14131733857185	3.61673404833052	1.79569713455223	1.37409912759077	1.60444035754467	9.40156680051757	9.45678035442096	4.04166407482209	4.19147895707598	4.5248948706328	3.87492023300138	6.18870776713779	12.9163982547831	1.46131714890645	1.4706149720688	2.02691957532811	0.504127526927849	1.11759961699541	2.57333977681985	3.81270565666293	1.33473631716806	5.18219667242248	11.4013709097622	3.86834016630685	6.78002296827427	4.49888242558554	17.4210980322617	8.03552865805903	13.7307883301794	0.820257340733657	0.826878984938499	0.248408263636417	0.799171450510797	0.462719782522189	0.700694576084756	0.696941777290429	1.38385450315425	0.0894393524813152	0.532175208117495	0.14741498344269	0.471499886430038	1.31812088110015	2.01016404281689	1.31812088110015	2.65875844267371
30	329	2.56656469606361	1.73662457744068	1.7877103202018	2.15944016304653	3.64113588726478	1.80258901517611	1.4048481032044	1.61730716030861	9.41294931305382	9.48616660824329	4.05968815311445	4.21279126683877	4.55787814177396	3.89201269993882	6.22544939225961	12.910960347537	1.48850456910586	1.55100322127659	2.10634324149128	0.495566111703037	1.13866318983005	2.66884962831516	3.79699356467588	1.42742295371636	5.26593721646812	11.5814138935669	3.8988511828101	6.89408766759132	4.57131491037702	17.668089852167	8.172924263549	13.9327708178087	0.813524985810617	0.822632732210537	0.241976917608409	0.789859130011104	0.446519786966309	0.693463536186732	0.69241392678389	1.371623303121	0.0859740132071072	0.527758674642831	0.144594905776898	0.463207750349701	1.30910048776906	1.99806279863177	1.30910048776906	2.6313844984948
31	330	2.60498487104433	1.75491447052987	1.81783064558679	2.17725951512556	3.66549151915684	1.80961760184509	1.43541892997002	1.63007952020016	9.42381072434243	9.51518776935917	4.0773333601748	4.23372787686742	4.59110805514755	3.90888260306594	6.26107417876784	12.9052526387134	1.51761773682111	1.63336471255886	2.1871990359512	0.48982020349754	1.16229460541215	2.76517537076688	3.78597905647994	1.52327713474621	5.35117905076081	11.7630383192988	3.92961611939858	7.00934807312311	4.64606788968374	17.9126979131822	8.30943551276208	14.1338316143451	0.806801621072034	0.818484074574945	0.235723804122708	0.780638562716419	0.430666091672617	0.686260225573087	0.687973641688943	1.35930723043032	0.0826212453415692	0.523339836967331	0.141856710772711	0.454920786481962	1.30013966974299	1.98568711098421	1.30013966974299	2.6041311923095
32	331	2.64288690183697	1.77296008471275	1.84762385770883	2.19477781638635	3.68976223601641	1.81676357316195	1.46578133175868	1.64275280814865	9.43412945040532	9.54379669075514	4.09457555492895	4.25426998241606	4.6245210987847	3.9255053473599	6.29558072062697	12.8992575994667	1.54858061842031	1.71755770245393	2.26935231270008	0.486795423991272	1.18838626910369	2.86219149513409	3.779606823328	1.62208433387789	5.43777368103168	11.9459384886591	3.96057069886867	7.12559654343082	4.7229701132241	18.1547276380972	8.44497018480286	14.333719729208	0.800084206680288	0.814420881831853	0.229637807418194	0.771509848448409	0.415150354148629	0.679099384796579	0.683608000473562	1.34691934635291	0.0793736393954801	0.518917077580156	0.139195863391604	0.446653468746184	1.29123291039133	1.97306197699387	1.29123291039133	2.57699851799589
33	332	2.68025909525387	1.7907545481084	1.87708155316313	2.21199748840633	3.71390932985324	1.8240076077295	1.49590503244147	1.65532239508338	9.44388390726443	9.57194622541793	4.11139059630267	4.27439877873881	4.65805376071659	3.94185633779785	6.32896761180149	12.8929577009515	1.58131718027162	1.80344044750012	2.35266842573014	0.486397394864147	1.21683058626661	2.95977249237588	3.77782155647299	1.72363002473165	5.52557261301185	12.1298087033491	3.99165064401681	7.24262543707562	4.80185033071649	18.3939844497018	8.57943605877595	14.532184171817	0.79336970279776	0.810431023781393	0.223707811733747	0.762473087028739	0.399964231901862	0.671995754409965	0.679304081605719	1.33447271215948	0.0762237858796186	0.514488778970461	0.136607828595052	0.438420271061734	1.28237469308344	1.96021239378038	1.28237469308344	2.54998646943205
34	333	2.71708975810738	1.80829098883593	1.90619532854489	2.22892095276289	3.73789409267704	1.8313303841505	1.52575975588946	1.66778365193367	9.45305251094167	9.599589226334	4.12775434322177	4.2940954610898	4.69164252897433	3.95791097935696	6.36123344625589	12.8863354143223	1.61575138874317	1.89087120423574	2.43701272903359	0.488531737796079	1.24751996226287	3.05779285345133	3.7805679471678	1.82769968092776	5.61442735243251	12.3143432650701	4.02279167763938	7.3602271126187	4.88253729187931	18.6302737707859	8.71274091378593	14.7289739515913	0.786655069586819	0.806502370223695	0.217922701308248	0.753528378279072	0.385099382439831	0.664964074966001	0.675048963553385	1.32198038912071	0.0731642753047635	0.510053323627404	0.134088071344529	0.430235667347977	1.27355950118871	1.9471633584634	1.27355950118871	2.52309504049605
35	334	2.75336719720987	1.82556253501441	1.93495678044932	2.24555063103347	3.76167781649755	1.83871258102774	1.55531522597372	1.68013194962882	9.46161367745898	9.62667854649008	4.14364265461202	4.31334122472314	4.72522389158909	3.97364467701437	6.39237681795466	12.8793732107337	1.6518072102031	1.97970822919909	2.52225057660265	0.493104074466979	1.28034680245444	3.15612706931954	3.78779068666535	1.93407877608651	5.70418940502475	12.4992364755234	4.05392952253279	7.47819392862124	4.96485974643097	18.8634010241392	8.84479252893741	14.9238380779505	0.779937267209849	0.802622790958888	0.212271360380576	0.744675822021075	0.370547463270052	0.658019087017444	0.670829724784532	1.30945543850732	0.0701876981816937	0.505609094040143	0.13163205660151	0.422114131524277	1.26478181807651	1.93393986816258	1.26478181807651	2.49632422506597
36	335	2.78907971937369	1.84256231476296	1.96335750547165	2.26188894479546	3.7852217933245	1.84613487696402	1.58454116656533	1.69236265909814	9.46954582283828	9.65316703887274	4.15903138939921	4.33211726489298	4.75873433659202	3.98903283574725	6.42239632086228	12.8720535613401	1.68940861101954	2.0698097789285	2.60824732242951	0.500020026556759	1.31520351220327	3.25464963093958	3.79943446621853	2.04255278382816	5.79471027651977	12.6841826364104	4.08499990149346	7.59631824364442	5.04864644408986	19.0931716325517	8.97549868333496	15.116525560314	0.773213255829226	0.798780155787103	0.20674267318961	0.735915518076412	0.356300131900041	0.651175531117052	0.666633443767132	1.29691092158999	0.0672866450211875	0.501154472697835	0.129235249327469	0.414070137510001	1.25603612711622	1.92056691999755	1.25603612711622	2.46967401701986
37	336	2.82421563141119	1.85928345620065	1.99138910020707	2.27793831562631	3.80848731516762	1.85357795056211	1.61340730153536	1.70447115127096	9.47682736310148	9.67900755646854	4.17389640650913	4.35040477685341	4.79211035201426	4.00405086053276	6.45129054894325	12.8643589372961	1.72847955756064	2.16103410996227	2.69486832050641	0.509185215745336	1.35198249687132	3.35323502927055	3.81544397708026	2.15290717777297	5.88584147264868	12.8688760494323	4.11593853731779	7.71439241624942	5.13372613457439	19.319391018813	9.1047671560832	15.3067854081012	0.766479995607331	0.794962334508471	0.201325523974234	0.727247566266749	0.342349045837315	0.644448147817583	0.662447198969158	1.28435989963944	0.0644537063340245	0.496687842089638	0.126893114483882	0.406118159224512	1.24731691167722	1.90706951108797	1.24731691167722	2.44314441023583
38	337	2.85876324013474	1.87571908744658	2.0190431612508	2.29370116510339	3.83143567403663	1.8610224804248	1.64188335475488	1.71645279707657	9.48343671427053	9.70415295226418	4.18821356486758	4.36818495585858	4.82528842588694	4.01867415634804	6.47905809616206	12.8562718097562	1.76894401619452	2.25323947883871	2.78197892482555	0.520505263712617	1.39057616182054	3.45175775527152	3.83576391050345	2.26492743154122	5.97743449914264	13.0530110162905	4.14668115280219	7.83220880499742	5.21992756760294	19.5418646057131	9.23250572628671	15.4943666307315	0.759734446706532	0.791157196923122	0.196008796973324	0.718672066413751	0.328685862589389	0.637851677671791	0.658258068858582	1.27181543392635	0.0616814726309827	0.49220758470471	0.124601117032221	0.398272670587176	1.23861865512888	1.89347263855348	1.23861865512888	2.41673539859192
39	338	2.89271085235668	1.89186233661984	2.04631128519805	2.30917991480416	3.85402816194126	1.86844914515487	1.66993905009496	1.72830296744429	9.48935229236734	9.72855607924616	4.20195872340033	4.38543899716261	4.85820504624123	4.03287812817026	6.50569755648318	12.847774649875	1.81072595328932	2.34628414209615	2.86944448937915	0.533885792138518	1.4308769124129	3.55009229990159	3.860338957741	2.37839901875318	6.06934086173279	13.2362818386863	4.17716347074306	7.94955976844959	5.30707949289393	19.7603978160418	9.35862217305008	15.6790182376243	0.752973569289209	0.787352612831187	0.190781376425763	0.710189118339082	0.315302239663779	0.631400861232436	0.654053131903374	1.25929058572143	0.0589625344228413	0.487712083032208	0.122354721933962	0.390548145517359	1.22993584084057	1.87980129951373	1.22993584084057	2.39044697596622
40	339	2.92622223189142	1.90782886459336	2.07334989311039	2.32435127545619	3.8766917047709	1.87606416510367	1.69794615759289	1.74006194576315	9.49485086648834	9.75270474086213	4.21540136738954	4.40236317906198	4.89154913321171	4.04693696764817	6.5312255107254	12.8390249415521	1.85463155459179	2.4416530216643	2.95868441646386	0.550145370129226	1.47384681343688	3.64950422956376	3.88948319518565	2.49554190576098	6.16314353310485	13.4219856181245	4.20803831598983	8.06869076815956	5.39695226743049	19.9772922958613	9.484205750993	15.8634754688694	0.746221556460732	0.783671608289196	0.185762765703788	0.701799513759338	0.3023838789594	0.62493806702577	0.649968345102808	1.2466895199563	0.0564438354415796	0.483217283155733	0.120236767222934	0.382790892415307	1.22134378660597	1.86581455960957	1.22134378660597	2.36429573561883
41	340	2.95943578693388	1.92371474647179	2.10028785068881	2.33919462515293	3.89979822363337	1.88404691728766	1.72622352746586	1.75176552546675	9.50016862799338	9.77702610341571	4.22877490077413	4.41912887542223	4.92591963595962	4.0610881558719	6.55565661052264	12.8301632723445	1.90136354387256	2.54064215735637	3.05093710436648	0.57001753406763	1.5203432470142	3.75110319799324	3.92350073426091	2.61829776836957	6.26022082751066	13.6129894063689	4.23987728396898	8.1915540585106	5.4910936690432	20.1945283439231	9.61019331708463	16.0501140493489	0.739500441828203	0.780222091052881	0.181056971872175	0.693504143243281	0.290081791910901	0.618325871944711	0.646122385212077	1.23392358954691	0.054246144945412	0.478736903526633	0.118315595044425	0.374866941336998	1.21290620434537	1.85129975132198	1.21290620434537	2.33829413681661
42	341	2.99230179086722	1.93948373172183	2.12707542148762	2.35371638652056	3.92322650336607	1.89233781530731	1.75466150385486	1.76340234255127	9.50522312629946	9.80138206417789	4.24200106046504	4.43567992485104	4.96111808605609	4.07525203198066	6.5789865560621	12.8211467688924	1.95069069453567	2.64282648253588	3.1457964010644	0.593280356548687	1.57010159450665	3.85452982714744	3.96232131876584	2.74603464437847	6.36011726303054	13.808342430509	4.27249425334248	8.31750218730853	5.58899857872164	20.4114293620504	9.73626405395386	16.238143715671	0.732803946306635	0.776969253471172	0.176629634708609	0.685303254890819	0.27833560032939	0.611609329092016	0.642476410333028	1.22101663774045	0.0523227917344691	0.474265985185683	0.116564926527103	0.36682034868539	1.2046001686181	1.83632427203075	1.2046001686181	2.3124359724477
43	342	3.02477051707461	1.95509956981015	2.15366286906112	2.36792298218525	3.94685532880638	1.90087727276312	1.78315043090088	1.77496103301287	9.50993191082362	9.82563452041953	4.25500158337325	4.45196016595608	4.99694601507226	4.08934893511366	6.60121104753098	12.8119325578363	2.00238177998515	2.74778093056639	3.24285615453504	0.619711910167358	1.62285723727604	3.95942473898373	4.00587469249949	2.87812057158716	6.46237735774482	14.0070939176344	4.30570310277232	8.4458877023591	5.69016187745537	20.6273187520666	9.86209714422955	16.4267742044438	0.726125790811044	0.773878287893001	0.172446393990776	0.677197096801866	0.267084926025981	0.604833491570439	0.63899157856751	1.20799250778414	0.0506271046088818	0.469799569173659	0.114958482799635	0.358695170863442	1.19640275398349	1.82095551911566	1.19640275398349	2.2867150354003
44	343	3.0567922389392	1.97052601020345	2.18000045696363	2.38182083477317	3.97056348479172	1.90960570325554	1.81158065274489	1.78643023284774	9.51421253098288	9.84964536941154	4.26769820640969	4.46791343734503	5.03320495457929	4.10329920441014	6.62232578511648	12.8024777658164	2.05620557362501	2.85508043481141	3.3417102127558	0.649090267518603	1.67834555668417	4.06542855545952	4.05409059926092	3.01392358779516	6.56654562973381	14.2082930948346	4.33931771092047	8.57606315146814	5.79407844623396	20.841519915795	9.98737177054056	16.6152152522756	0.71945969625644	0.770914386667299	0.168472889496362	0.669185917076332	0.256269390811784	0.598043412482737	0.635629048017372	1.19487504292516	0.0491124123687811	0.465332696531335	0.113469984990688	0.350535464274115	1.18829103500086	1.80526088995652	1.18829103500086	2.26112511856258
45	344	3.08831722984415	1.98572680236842	2.20603844874944	2.39541636691051	3.99422975615947	1.91846352038508	1.83984251352788	1.79779857805205	9.51798253619428	9.87327650842481	4.28001266648532	4.48348357762558	5.06969643614829	4.11702317900929	6.6423264690058	12.7927395194731	2.11193084885929	2.9642999286345	3.44195242370408	0.681193501197384	1.73630193409283	4.17218189853219	4.10689878284921	3.15281173080196	6.67216659707785	14.4109891891993	4.37315195644892	8.70738108244142	5.900243166047	21.0533562550589	10.1117671155158	16.8026765957744	0.712799383557831	0.768042742142998	0.164674761003052	0.661269963814128	0.245828616497913	0.591284144931665	0.632349976784464	1.18168808641071	0.0477320438142981	0.460860408299489	0.112073154228929	0.342385285320366	1.18024208622955	1.78930778193312	1.18024208622955	2.2356600148227
46	345	3.11929576317263	2.00066569577175	2.23172710797288	2.40871600122342	4.01773292774703	1.92739113775219	1.86782635739082	1.80905470462196	9.52115947587484	9.89638983473023	4.29186670051108	4.49861442540541	5.1062219913504	4.13044119805033	6.66120879938613	12.7826749454467	2.169326379092	3.07501434539917	3.54317663535729	0.715799683798659	1.79646175086382	4.27932539015914	4.1642289870634	3.29415303840706	6.77878477785724	14.6142314278179	4.40701971801964	8.83919404308468	6.00815091788405	21.2621511716817	10.234962361784	16.9883679715484	0.706138573630226	0.765228546669028	0.161017648288531	0.653449485115167	0.235702224895478	0.58460074201998	0.629115522970633	1.168455481488	0.0464393277455633	0.456377745518893	0.110741711643026	0.334288690405155	1.17223298222889	1.77316359242525	1.17223298222889	2.21031351706885
47	346	3.14967811230778	2.01530643988011	2.25701669818825	2.4217261603381	4.04095178439179	1.93632896895736	1.89542252847471	1.82018724855366	9.52366089944157	9.91884724559869	4.30318204539795	4.51324981929217	5.14258315175676	4.1434736006725	6.6789684764447	12.7722411703775	2.22816093772718	3.18679861846896	3.64497669569283	0.752686887917388	1.85856038835894	4.38649965229775	4.22601095570256	3.43731554840997	6.88594469015232	14.81706903778	4.44073487429463	8.9708545812037	6.11729658273468	21.4672280674866	10.3566366919742	17.1714991162059	0.699470987388636	0.762436992594319	0.157467191130483	0.645724729079358	0.22582983781559	0.578038256850436	0.625886844677729	1.15520107140422	0.0451875929627077	0.451879749230324	0.109449378361646	0.326289735931442	1.1642407975582	1.75689571881271	1.1642407975582	2.18507941818918
48	347	3.17941455063277	2.02961278416021	2.28185748294986	2.43445326688071	4.06376511093116	1.94521742760107	1.92252137092052	1.83118484584332	9.52540435631151	9.94051063830112	4.31388043805687	4.52733359789358	5.17858144893852	4.15604072601498	6.69560120036869	12.7613953209058	2.28820329816885	3.29922768120741	3.7469464526881	0.791633186148535	1.92233322794	4.49334530690542	4.29217443256574	3.58166729861019	6.9931908520434	15.0185512461753	4.47411130393585	9.10171524460431	6.22717504158845	21.6679103442972	10.4764692887152	17.3512797663549	0.692790345748079	0.759633272267805	0.153989029306596	0.638095943806614	0.216151077069362	0.571641742525789	0.6226251000076	1.14194869940658	0.0439301682658623	0.447361460474558	0.108169875513456	0.318432478302184	1.15624260677682	1.74057155847529	1.15624260677682	2.15995151107189
49	348	3.20845535153076	2.04354847807873	2.30619972581202	2.44690374347743	4.08605169220253	1.9539969272838	1.94901322886924	1.8420361324871	9.52630739590168	9.96124191010841	4.32388361539879	4.54080959981729	5.21401841446679	4.16806291321702	6.7111026713453	12.7500945236719	2.34922223382104	3.41187646697805	3.84867975432052	0.832416651087057	1.98751565096879	4.59950297593954	4.36264916145201	3.72657632680722	7.10006778161081	15.2177272800932	4.50696288560528	9.23112858109229	6.33728117543495	21.8635214039366	10.5941393346358	17.5269196586038	0.686090369623553	0.756782578038414	0.150548802594554	0.630563377396845	0.206605564467906	0.565456252148796	0.619291447062095	1.12872220874227	0.0426203824551579	0.44281792029237	0.106876924227123	0.310760973920343	1.14821548444407	1.72425850879279	1.14821548444407	2.13492358860514
50	349	3.23675078838491	2.05707727110236	2.32999369032903	2.45908401275443	4.10769031304329	1.96260788160602	1.97478844646184	1.85272974448119	9.52628756762911	9.98090295829143	4.33311331433467	4.55362166367098	5.24869557991272	4.17946050141782	6.72546858956174	12.7382959053163	2.41098651808776	3.52431990914442	3.94977044856748	0.874815355327913	2.0538430388071	4.7046132813575	4.43736488616043	3.87141067080056	7.20611999693486	15.4136463666233	4.53910349796492	9.35844713847337	6.44710986526374	22.0533846482282	10.7093260123649	17.6976285295605	0.679364779930076	0.753850102255079	0.147112150772042	0.623127277949962	0.197132921822331	0.55952683882221	0.615847043943063	1.11554544265849	0.0412115643307253	0.438244169724534	0.105544245631313	0.303319279188876	1.14013650511929	1.70802396714499	1.14013650511929	2.1099894436771
51	350	3.26425113457839	2.07016291269779	2.35318964005522	2.47100049733789	4.12855975829084	1.97099070416822	1.99973736783931	1.86325431782176	9.52526242091083	9.99935568012108	4.34149127177546	4.56571362806235	5.28241447684744	4.1901538297566	6.73869465520521	12.7259565924791	2.47326492437305	3.63613294107005	4.04981238340639	0.918607371466066	2.12105077281674	4.8083168451167	4.51625135049005	4.01553836838972	7.31089201609587	15.6053577328553	4.57034701967673	9.48302346455334	6.55615599206439	22.2368234789954	10.8217085045315	17.8626161158334	0.672607297582658	0.75080103726673	0.143644713616747	0.615787893565878	0.187672770943752	0.55389855564879	0.612253048752353	1.10244224440245	0.0396570426926955	0.433635249811827	0.104145560854696	0.296151450510742	1.1319827433618	1.69193533091171	1.1319827433618	2.08514286917595
52	351	3.29136902211967	2.08307060192408	2.37612802232166	2.48261124560362	4.15026826237192	1.97951030646316	2.02484933042617	1.87366364128308	9.52391408400804	10.0180588676453	4.34964347179426	4.57755844524775	5.31706389614769	4.20081600286695	6.75074334039108	12.7135719528506	2.5385197715391	3.75155643073254	4.1527676003929	0.96668304104958	2.19194907911949	4.91390269198717	4.60152478087228	4.16543512506712	7.41867289220181	15.8016529974795	4.60234967546106	9.61093228652529	6.66951233172162	22.4193674228498	10.9338679517992	18.0288625258547	0.665877867911027	0.74796131142852	0.140464437608894	0.608654567040904	0.178520972924255	0.548200271842851	0.60882822625659	1.08900309111656	0.0382712832012003	0.428928523232218	0.102873914884248	0.288915447822468	1.12388198235814	1.67538576308047	1.12388198235814	2.06037326439735
53	352	3.31847842961137	2.09604490669679	2.39912573684411	2.49387634669691	4.17420212584755	1.98851461731977	2.05101304104294	1.88401115955523	9.52286253058072	10.0382990524804	4.35814146060185	4.5895847902606	5.35432795604471	4.21205659853839	6.76159156698733	12.7015746649753	2.60891561982795	3.87434758505956	4.26215845304533	1.02153223369913	2.26901086274972	5.02431839737268	4.69498587648927	4.32682392157834	7.53328974795863	16.010396895165	4.63660029117706	9.74759809906536	6.79168549848307	22.6060490070451	11.0481566652012	18.2026519821587	0.659230485719224	0.745622380964654	0.137856244000304	0.601813003670459	0.169970694244135	0.542093229986527	0.60586309913943	1.07488169685596	0.0373487702368692	0.424080376580774	0.101907081390962	0.281296804521717	1.11595785108342	1.65782904586403	1.11595785108342	2.03567868267739
54	353	3.34547165032785	2.10901862976737	2.42209772575387	2.50480528439808	4.19990723275662	1.99791857634271	2.07796789792462	1.89428499250808	9.52193207814408	10.0596797412499	4.36682531831562	4.60167008587421	5.39370117914138	4.22370066564402	6.77125670981007	12.6898278217751	2.68377460471335	4.00335584583973	4.37691925728514	1.08233231411856	2.3514655234381	5.13869240918123	4.79594109026619	4.49794370860267	7.65359420584367	16.2292483269689	4.67266164719493	9.89139810120384	6.92129113088273	22.7954461343676	11.1639105829198	18.3821503925066	0.652649946133721	0.743697730027642	0.135736234726055	0.595227995303109	0.161957514796813	0.535671043234292	0.603276462378268	1.06019676023685	0.0368128606805805	0.419114386773919	0.101195874529521	0.273380937203157	1.10818119277981	1.63942350548	1.10818119277981	2.01106589796488
55	354	3.37224097754345	2.12192457388728	2.44495893118222	2.51540754248754	4.226929467138	2.00763712313664	2.10545329930621	1.90447326001152	9.52094704421331	10.0818044405773	4.37553512505298	4.61369175486185	5.4346780880406	4.23557325305692	6.77975614367539	12.6781945161717	2.76241886166909	4.13743065486168	4.49598432903375	1.14826064701175	2.43854246091532	5.25615317532082	4.90369687512818	4.67703343681937	7.77843788833427	16.4558661939487	4.71009652388487	10.0407094919711	7.05694486745457	22.9861367076035	11.2804656431375	18.5655236646594	0.646121044281009	0.742100842769995	0.134020511721225	0.588864333787426	0.154417014475708	0.529027324740626	0.600987110950501	1.04506697987546	0.0365869114132125	0.414054130728079	0.100691108454612	0.265253262461455	1.10052285068947	1.62032746814598	1.10052285068947	1.98654168420864
56	355	3.3986787045325	2.13469554180794	2.46762429526047	2.52569260474563	4.25481471303055	2.01758519730622	2.13320864342269	1.91456408193543	9.5197317463036	10.1042766570862	4.38411096093138	4.6255272199968	5.47675320534526	4.24749940965019	6.78710724339942	12.6665378410873	2.84417052616892	4.27542145391405	4.6182879842126	1.21849459708254	2.52947107491206	5.37582914369943	5.01755968400042	4.86233205690771	7.90667241790779	16.6879093971615	4.74846770161708	10.1939094703975	7.19726234673258	23.1766986295391	11.3971577840368	18.7509377063784	0.639628575287564	0.740745203344224	0.132625176920892	0.582686810971977	0.147284773174242	0.522255687660003	0.598913839833524	1.029611054388	0.036594279315643	0.408923185359677	0.100343597320922	0.256999196891281	1.09295366805457	1.6006992600796	1.09295366805457	1.96211281535746
57	356	3.42467712456936	2.14726433628082	2.49000876011991	2.53566995495272	4.28310885447314	2.02767773845613	2.16097332850906	1.92454557814967	9.51811050193017	10.1266998974	4.39239290606821	4.63705390405235	5.51942105365827	4.25930418429691	6.79332738379824	12.6547208894435	2.92835173368663	4.41617768478545	4.74276453874314	1.2922115290348	2.62348076515901	5.49684876222507	5.13683596980807	5.05207851954695	8.03714941704156	16.9230368376645	4.78733796076175	10.3493752355135	7.34085920725074	23.3657098029607	11.5133229438003	18.9365584254246	0.633157334279864	0.73954429590284	0.131466332260132	0.576660218705333	0.140496370785834	0.515449745146902	0.596975444004732	1.01394768239071	0.03675832126875	0.403745127585137	0.100104155283134	0.248704157087301	1.08544448811728	1.58069720749845	1.08544448811728	1.93778606536015
58	357	3.45012853092836	2.15956376005735	2.51202726789183	2.54534907688917	4.31135777550463	2.03782968619103	2.18848675280031	1.93440586852414	9.51590762860819	10.1486776681422	4.40022104058091	4.64814922980178	5.56217615558251	4.27081262587018	6.79843393968797	12.6426067541623	3.01428461969597	4.55854878926452	4.8683483085468	1.3685888075724	2.71980093138685	5.61834047880572	5.26083218547628	5.24451177541638	8.16872050821292	17.158907416515	4.82627008168909	10.5054839863494	7.48635108754302	23.5517481306546	11.6282970606104	19.1205517295592	0.626692116384393	0.738411604598354	0.130460079674024	0.570749348836061	0.133987387203904	0.5087031103558	0.595090718441522	0.998195562499808	0.037002394153412	0.398543534320885	0.0999235964959356	0.240453559644184	1.07796615411976	1.56047963662014	1.07796615411976	1.91356820816553
59	358	3.47492521688385	2.17152661588897	2.53359476070754	2.55473945433536	4.33910736016391	2.04795598011558	2.21548831453144	1.9441330729287	9.51294744385287	10.1698134759364	4.40743544458688	4.65869062001839	5.60451303372088	4.28184978324309	6.80244428588472	12.6300585281655	3.10129131967072	4.70138420913989	4.993973609545	1.44680379739918	2.81766097332627	5.73943274134939	5.38885478393023	5.43787077519526	8.30023731389921	17.3931800347704	4.86482684476929	10.6606129219355	7.63235362614341	23.7333915154069	11.7414160726496	19.3010835265432	0.620217716727635	0.737260613583277	0.129522521097647	0.564918993212732	0.127693402321875	0.502109396441172	0.593178458121289	0.982473393331506	0.0372498548505069	0.393341982483344	0.0997527351140123	0.232332821156596	1.07048950930419	1.54020487366229	1.07048950930419	1.8894660177224
60	359	3.49895947571018	2.18308570652714	2.55462618069832	2.56385057107164	4.36590349248984	2.05797155983445	2.24171741193744	1.95371531123324	9.50905426517941	10.1897108274061	4.41387619820354	4.66855549747545	5.64592621067628	4.29224070528874	6.80537579720458	12.6169393043751	3.18869396908465	4.84353338620019	5.11857475765921	1.52603386321902	2.91629029070793	5.85925399776406	5.52021021809508	5.63039446956285	8.43055145657775	17.6235135934879	4.90257103037255	10.8131392413022	7.77748246158589	23.9092178600041	11.8520159181003	19.4763197241378	0.613718930436068	0.73600480701012	0.128569758466075	0.559133943683914	0.121549996033164	0.495762216557496	0.591157458021429	0.96689987350203	0.0374240602409128	0.388164048988939	0.0995423852920491	0.224427358219207	1.06298539691272	1.5200312448425	1.06298539691272	1.86548626797956
61	360	3.52212360068168	2.1941738347233	2.57503646999548	2.57269191087838	4.39129205652128	2.0677913649523	2.2669134432533	1.96314070330763	9.504052410103	10.2079732291748	4.41938338154832	4.67762128494623	5.6859102090516	4.30181044088022	6.80724584846368	12.6031121757129	3.27581470341153	4.98384576223404	5.24108606881084	1.60545636973576	3.01491828326254	5.97693269595773	5.65420494089598	5.82032180919843	8.55851455872593	17.8475669937246	4.93906541886908	10.9614401434799	7.92035323240443	24.0778050672323	11.9594325351451	19.6444262301042	0.607180552636168	0.734557669031393	0.127517893714389	0.553358992098176	0.115492748231194	0.489755183859249	0.588946513119337	0.951593701627601	0.0374483672055078	0.383033310754093	0.0992433611847322	0.216822587426683	1.05542466018754	1.50011707637839	1.05542466018754	1.84163573288584
62	361	3.54430988507271	2.2047238032289	2.59474057073031	2.58127295753594	4.4148189362971	2.07733033507381	2.29081580671402	1.97239736902176	9.49776619613885	10.224204187866	4.42379707473863	4.68576540520405	5.72395955144973	4.31038403889061	6.80807181447811	12.5884402351008	3.36197565812512	5.12117077903007	5.36044185892135	1.68424868165328	3.11277435072077	6.0915972838384	5.7901454052581	6.00589174478127	8.68297824282108	18.0629991365379	4.97387279062906	11.1038928274989	8.05958157713302	24.2377310398778	12.0630018619665	19.8035689522034	0.600587378454421	0.732832683799609	0.126283028777666	0.547558930304088	0.109457238809385	0.484181911500908	0.58646441839241	0.936673576324443	0.0372461326251702	0.377973344695232	0.0988064769467475	0.209603925373694	1.04777814237081	1.48062069448757	1.04777814237081	1.81792118639003
63	362	3.5654106221576	2.21466841479537	2.6136534250341	2.58960319482469	4.43603001585618	2.08650340980363	2.3131639005546	1.98147342824549	9.49001994080214	10.2380072101033	4.42695735789189	4.69286528102217	5.75956876047358	4.31778654819302	6.80787107006397	12.5727865754607	3.4464989686992	5.25435787837692	5.47557644391216	1.76158816367542	3.2090878928133	6.20237620931406	5.9273380641066	6.18534322699063	8.80279413134053	18.2674689229851	5.00655592602271	11.2388744923896	8.19378313430566	24.387573680727	12.1620598367469	19.9519137981966	0.593924203017308	0.730743335467276	0.124781265590983	0.541698550150217	0.103379047661156	0.47913601263695	0.583629968818042	0.922258196208774	0.0367407133807777	0.37300772772878	0.09818254673278	0.202856788654905	1.04001668670468	1.46170042538763	1.04001668670468	1.79434940244095
64	363	3.58531810521069	2.22394047217417	2.63168997503815	2.597692106525	4.45447117923739	2.09522552874643	2.33369712301001	1.99035700084871	9.48063796160807	10.24898580251	4.42870431112552	4.69879833517387	5.79223235872603	4.32384301766053	6.80666099003738	12.5560142897144	3.52870677060753	5.38225650206321	5.58542413970471	1.83665218050606	3.30308830927082	6.3083979202927	6.06508937036665	6.35691520650579	8.91681384676161	18.4586352541233	5.03667760542021	11.3647623371824	8.3215735424563	24.525910892566	12.2559423976688	20.0876266758449	0.587175821451309	0.728203108186906	0.122928706089418	0.535742643485134	0.0971937546799284	0.474711100421851	0.58036195937363	0.908466259896817	0.0358554663532088	0.36816003677116	0.0973223846975159	0.196666593864986	1.03211113643135	1.4435145952962	1.03211113643135	1.7709271549874
65	364	3.60437987951138	2.23272443502455	2.64925772247988	2.60572117785187	4.47090973972721	2.10389970183489	2.3530199268012	1.99936488548154	9.46975295480332	10.2581712228706	4.42945594592488	4.70401031193897	5.82396495240727	4.32912925993472	6.80358764711478	12.5385844965257	3.61238727894353	5.51080134700038	5.69464110799284	1.91490891228217	3.40000937164341	6.41385562847943	6.21029857155701	6.52852861624689	9.03075218055115	18.6471083118291	5.06639026057092	11.4886617004284	8.45030085898723	24.6563707466538	12.347129370783	20.2175282727846	0.580289808171905	0.725496189121324	0.120932351521573	0.529722550154576	0.0910365149970627	0.471036080814985	0.576788703009042	0.895045929478487	0.0344389816182755	0.363347553055753	0.0963857451997129	0.190971838739174	1.02419266024637	1.42562629850699	1.02419266024637	1.74767816212457
66	365	3.62298254760654	2.24123700753811	2.66676105163176	2.61381473238186	4.48645173198381	2.11293002416791	2.3718911118919	2.00874976275632	9.45767176582789	10.2668037399678	4.42971606390974	4.70898080605846	5.85687220088819	4.3342837623774	6.79799026649457	12.5210051534073	3.70117513907883	5.64579743223804	5.80797313175452	2.00142266032766	3.50468412747523	6.52292397995964	6.36894313820637	6.70819671712172	9.15024697764682	18.8436037335503	5.09782614326102	11.6178124392894	8.58710362949167	24.7833535079242	12.4382641334201	20.3488997218089	0.573244995663022	0.722938014089443	0.119046479232233	0.523701165517568	0.0850828840993538	0.46809615542769	0.573102906332013	0.881668092845021	0.0324678347334666	0.358481844851893	0.095550113744722	0.185624212890457	1.01639419105709	1.40751997128833	1.01639419105709	1.72461165217131
67	366	3.6410769886718	2.2494593592648	2.68411022842761	2.62189651143759	4.50115112210359	2.12223306309946	2.3902815973813	2.01840357548631	9.44447993598693	10.2748003769234	4.42945343039908	4.71363801599744	5.89058520652778	4.33922558594201	6.79017595171581	12.5032096115542	3.79416213190455	5.78589968277207	5.92448895883743	2.0947649711268	3.61574089048812	6.63470357421176	6.53894685775476	6.89429695179098	9.2740344407323	19.0459386037011	5.13051776391596	11.7507935307117	8.73028322478973	24.9065953696757	12.5289279506822	20.4805975984141	0.566073066153788	0.720488940227913	0.117258105300748	0.517690614692606	0.0793290424133735	0.465769380892391	0.569319954806739	0.868335537314622	0.030057360802175	0.353577919629936	0.0947929012071175	0.180578920730126	1.00868921842329	1.38923595281979	1.00868921842329	1.70171266441193
68	367	3.65861408188278	2.2573726597546	2.70121551880128	2.62989025634177	4.51506187618297	2.13172538598352	2.40816230236861	2.02821826648476	9.43026300658564	10.2820781568592	4.42863681071189	4.71791014022102	5.92473507168504	4.34387379158199	6.78045180631757	12.4851312221616	3.89044003831179	5.92976302359834	6.04325733708924	2.19350739116384	3.73180797440387	6.74829501071425	6.71823351764222	7.08520676291539	9.40085077249132	19.251930006696	5.16399763296123	11.8861839516415	8.87814101570171	25.0258325252068	12.6187020876719	20.6114784780966	0.558805701873338	0.718109324673383	0.115554245806472	0.511703022798192	0.0737711703656954	0.463933813841516	0.565455233897416	0.855051050205495	0.0273228949277938	0.348650784860238	0.0940915184614751	0.175791166669476	1.00105123190475	1.37081458228091	1.00105123190475	1.67896623813073
69	368	3.67554470641509	2.26495807855747	2.71798718868659	2.637719708417	4.52823796031834	2.14132356017408	2.42550414595305	2.0380857785649	9.41510651892919	10.2885541028966	4.4272349701672	4.72172537719431	5.95895289871896	4.3481474402508	6.76912493383891	12.4667033364246	3.98910063919167	6.07604237971273	6.1633470143576	2.29622146692304	3.85151369294433	6.86279888894552	6.90472690530877	7.27930359315564	9.52943217560766	19.4593950269491	5.19779826082227	12.0225626790252	9.02897837304777	25.1408011678161	12.7071678094913	20.7403989363528	0.551474585050804	0.715759524562499	0.113921916828754	0.50575051495282	0.0684054483828904	0.46246751090749	0.561524129068238	0.841817418835842	0.0243797722137159	0.343715448013157	0.0934233763823688	0.171216155119797	0.993453721061261	1.35229619885124	0.993453721061261	1.65635741261203
70	369	3.69181974144435	2.27219678522335	2.7343355040174	2.64530860898597	4.5407333406061	2.15094415302512	2.44227804723381	2.04789805453999	9.39909601432275	10.2941452381575	4.42521667408398	4.7250119253824	5.99286978998852	4.35196559290186	6.75650243781889	12.4478593055383	4.08923571543529	6.22339267611113	6.2838267384902	2.40147874488865	3.9734863598313	6.97731580838403	7.09635080819445	7.47496488517244	9.658514852765	19.6661507488747	5.23145215792456	12.1585086898089	9.18109666764817	25.2512374908021	12.7939063812428	20.8662155486791	0.54411139791532	0.713399897031914	0.11234813444695	0.499845216274993	0.0632280568915327	0.46124852872274	0.557542025783403	0.82863743052387	0.0213433277633345	0.338786916559048	0.092765885844374	0.166809090492382	0.985870175452609	1.33372114171034	0.985870175452609	1.63387122714011
71	370	3.70739006614617	2.27906994930221	2.75017073072753	2.65258069937132	4.55260198314266	2.16050373189061	2.4584549253101	2.05754703722327	9.3823170340715	10.2987685857635	4.42255068778123	4.72769798325039	6.02611684785271	4.35524731048863	6.74289142179657	12.4285324806977	4.18993704793377	6.3704688377894	6.40376525733469	2.50785077154495	4.0963542887866	7.09094636850821	7.29102901373929	7.67056808162651	9.78683500664701	19.8700142568872	5.26449183469356	12.292600960939	9.33279727032312	25.3568776874633	12.8784990680286	20.9877848905717	0.536747822696019	0.710990799218274	0.110819914740409	0.493999251883206	0.0582351763181932	0.460154923919692	0.553524309507105	0.815513872587781	0.0183288966800422	0.333880197968267	0.0920964577220654	0.162525177198524	0.978274084638578	1.31512975003777	0.978274084638578	1.6114927209993
72	371	3.72220655969618	2.28555874034402	2.76540313475083	2.6594597208957	4.56389785402441	2.16991886412454	2.47400569928113	2.06692466942799	9.36485511948062	10.3023411688362	4.41920577657794	4.72971174926339	6.05832517467051	4.35791165396454	6.72859898931101	12.4086562130981	4.29029641757822	6.51592578974342	6.52223131873875	2.61390909337619	4.21874579353206	7.2027911687965	7.48668530938332	7.86449062517855	9.91312883993753	20.0688026354008	5.29644980155474	12.4234184693617	9.48238155189279	25.4574579510982	12.9605271349512	21.1039635375271	0.529415541622033	0.708492588258227	0.109324273788483	0.488224746895958	0.0534229870894447	0.459064753130772	0.54948636570354	0.80244953234578	0.0154518140672323	0.329010299711172	0.0913925028900177	0.158319619649514	0.970638938178953	1.29656236301306	0.970638938178953	1.58920693347389
73	372	3.73622010126998	2.29164432789873	2.77994298202113	2.66586941488179	4.57467491934776	2.17910611708088	2.4889012882461	2.0759228939674	9.34679581185528	10.3047800104973	4.41515070579312	4.7309814218865	6.08912587280093	4.35987768428305	6.71393224390128	12.3881638539345	4.38940560525975	6.65841845696908	6.63829367055003	2.71822525686663	4.33928918778949	7.31195080872734	7.68124348256659	8.05510995848927	10.0361325553202	20.2603329688298	5.32685856893354	12.5495401920233	9.62815088317743	25.5527144750055	13.0395718471127	21.2136080650416	0.522146236922494	0.705865621288424	0.107848227670525	0.482533826431748	0.0487876696318599	0.457856072988406	0.545443579836903	0.789447197116069	0.0128274150282975	0.324192229258117	0.0906314322228058	0.154147622256646	0.96293822563352	1.27805931981579	0.96293822563352	1.56699890384818
74	373	3.7493815700432	2.29730788151631	2.79370053847228	2.67173352265221	4.58498714520911	2.18798205811362	2.50311261130422	2.08443365365473	9.32822465250067	10.3060021338686	4.41035424074575	4.73143519958482	6.11815004460293	4.36106446239758	6.69919828910643	12.366988754402	4.48635639186947	6.79660176446225	6.75102106061622	2.81937080850052	4.45661278528072	7.41752588777916	7.87262732072911	8.24080352421938	10.1545823554787	20.4424223415885	5.35525064725545	12.6695451058701	9.76840663499725	25.6423834524835	13.1152144696156	21.3155750486116	0.514971590826536	0.703070255445512	0.106378792465886	0.476938615609073	0.0443254043720112	0.456406940125021	0.54141133737139	0.776509654216856	0.0105710346666311	0.319440994079461	0.089790656595005	0.149964389431211	0.955145436562066	1.25966095962549	0.955145436562066	1.5448536714065
75	374	3.76164184519145	2.3025305707467	2.80658607003809	2.67697578552964	4.59488849770486	2.19646325457673	2.51661058755468	2.09234889130324	9.30922718272194	10.3059245620716	4.40478514675485	4.73100128082346	6.14502879243553	4.36139104926158	6.68470422846552	12.3450642656958	4.58024055829849	6.92913063721881	6.85948223678498	2.91591729476212	4.56934489972756	7.5186170054304	8.05876061131092	8.41994876502957	10.2672144430968	20.6128878380912	5.38115854694592	12.7820121878484	9.90145017817249	25.7262010768309	13.187036267562	21.4087210637335	0.507923285563291	0.70006684786614	0.104902984253918	0.471451239546432	0.0400323717364701	0.454595411173042	0.537405023771197	0.763639690966341	0.00879800808562581	0.314771601645559	0.0888475868811897	0.145725125584502	0.947234060524375	1.24140762162173	0.947234060524375	1.52275627543313
76	375	3.77295180589035	2.30729356513989	2.81850984265243	2.68151994483673	4.60443294293142	2.2044662738242	2.52936613609671	2.09956054972618	9.28988894382429	10.3044643182281	4.3984121891394	4.72960786406752	6.16939321865769	4.36077650582851	6.67075716551763	12.3223237390109	4.67014988543792	7.05466000023462	6.96274594690397	3.0064362621357	4.67611384485184	7.61432476115951	8.23756714175206	8.59092312358058	10.3727650208583	20.7695465427522	5.40411477843042	12.8855204149043	10.0255828835233	25.8039035413462	13.2546185060543	21.4919026859036	0.501033003361894	0.696815755686958	0.103407819113972	0.466083823362323	0.0359047521518099	0.452299542764896	0.53344002450052	0.75084009468273	0.00762367038867484	0.310199059426766	0.0877796339559346	0.141385035127811	0.939177587080233	1.22333964498405	0.939177587080233	1.50069175521239
77	376	3.78333291071748	2.31157957127022	2.82987868750232	2.68572223770463	4.61283787667899	2.21216128359885	2.54124620765795	2.10650596122841	9.2695599602395	10.3011943717428	4.39090128402892	4.72723631198572	6.19231045631481	4.35918474257771	6.65546678819831	12.2987311588461	4.76007948693232	7.17844935687763	7.06430303601681	3.09652099761838	4.78245642215461	7.70769641498498	8.41873687201809	8.75960896699763	10.4758680516182	20.9196392387904	5.42543839849992	12.9846187092905	10.1472640339188	25.8746901771735	13.3192066080131	21.5673468846592	0.494055890358017	0.693330344531838	0.101931152685107	0.461029229419067	0.0322212443268111	0.450213163468532	0.529391616640676	0.738284551657432	0.00676947396603422	0.305719819253768	0.0867408627396009	0.137171798750043	0.930984351724077	1.20532811793341	0.930984351724077	1.47879714468218
78	377	3.79285898790749	2.31539936099337	2.84110970082092	2.68994514761067	4.61943931506679	2.21976964143696	2.55218249786742	2.11364362133399	9.24764467730647	10.2958760706758	4.38203112743697	4.72395231821192	6.21501375762703	4.35667880892979	6.63702811151352	12.2743323522013	4.85412364437669	7.3060521258771	7.16787933581012	3.19207435507965	4.89416630998049	7.80207890586872	8.61205007318726	8.93234288025317	10.5815080003669	21.0711877421323	5.44666870157048	13.0844002177454	10.2733690781443	25.9382371895161	13.3822267001187	21.6380461878118	0.486766167073574	0.689664171652373	0.100516488435377	0.456419820545859	0.0292019417744467	0.449010433316089	0.525144368433441	0.726108380638464	0.00589249692027127	0.301314470185901	0.0858778136065259	0.133311213978619	0.922690207873998	1.18723152329537	0.922690207873998	1.45719645481665
79	378	3.80155947112165	2.3187762017812	2.85212854611121	2.69412178539681	4.62446915468472	2.22728469938266	2.56224304317632	2.12089721768495	9.22431026769105	10.2887090061311	4.37193965450862	4.71981057765894	6.23738340371545	4.3533264742501	6.61587622960792	12.2491834340231	4.95152289058779	7.43656410527094	7.27289607409611	3.29213223131232	5.0102571373166	7.89702235170431	8.81556599936854	9.10818363277869	10.6889468229906	21.2231806862537	5.46766855450521	13.184260253944	10.4028236358943	25.9949960827607	13.4435311031133	21.7040055082684	0.479224127317053	0.685837881626789	0.0991593141876236	0.452176972561509	0.0267551171275775	0.448539906136271	0.520727602083692	0.714256817628941	0.0050115129232452	0.296974225536504	0.0851566106122498	0.129755660482605	0.914309921975258	1.16907129215637	0.914309921975258	1.43585519045444
80	379	3.80946379402119	2.32173336110562	2.8628608868762	2.69818526190498	4.62815929212269	2.2346998094801	2.57149588003589	2.1281904379233	9.19972390405908	10.279892769213	4.36076480038896	4.71486578523961	6.25929967570121	4.34919550790393	6.59244623662619	12.223340519258	5.05151775838238	7.56908109309704	7.37877447868696	3.39573052310921	5.12974253315008	7.99207687038527	9.02734390467095	9.28618999400566	10.7974464753758	21.37460670463	5.48830082416723	13.2835941315614	10.5345533268635	26.0454183612945	13.5029721377389	21.7652297589365	0.471490064896948	0.681872119033314	0.0978551177646918	0.448222061284826	0.0247890430190663	0.448650135757789	0.516170639796309	0.70267509863198	0.00414529564681587	0.292690298618915	0.0845433778123127	0.12645751793107	0.905858260473123	1.15086885560288	0.905858260473123	1.4147388564342
81	380	3.81660139026736	2.32429410643849	2.87323238661888	2.70206868797711	4.63074162397061	2.24200832377341	2.58000904489733	2.13544696969107	9.17405275907642	10.2696269510257	4.34864450022306	4.70917263586671	6.28064285470541	4.34435367925661	6.56717322671298	12.1968597228528	5.15334878057722	7.70269888739332	7.48493577739488	3.50190512726311	5.25163612646805	8.08679257980518	9.24544304320349	9.46542073336557	10.9062689134087	21.5244544307371	5.50842837741965	13.3817971642727	10.6674837707465	26.0899555295042	13.5604021247378	21.8217238527232	0.463624273621746	0.677787528450171	0.0965993869894246	0.444476462534623	0.0232119920817742	0.449189676009349	0.51150280377617	0.691308459650697	0.00331261876284261	0.288453902746473	0.0840042392622545	0.123369165993079	0.897349989812856	1.13264564472136	0.897349989812856	1.39381295759457
82	381	3.82300169352141	2.32648170525171	2.88316870884224	2.70570517445517	4.63244804681838	2.24920359430674	2.58785057421186	2.14259050063029	9.14746400540892	10.2581111426733	4.33571668915599	4.70278582445308	6.30129322184918	4.33886875767346	6.54049229401297	12.1697971597541	5.25625648998907	7.83651328619767	7.59080119803204	3.60969194056684	5.37495154625766	8.18071959785757	9.46792266907516	9.6449346202899	11.0146760929757	21.6717124980505	5.52791408112558	13.478264665753	10.8005405872379	26.1290590917767	13.6156733848519	21.8734927025357	0.455687047299937	0.673604754455587	0.0953876096846656	0.440861552129709	0.0219322369485619	0.450007080719658	0.506753416228154	0.680102136688207	0.00253225594318507	0.284256251232515	0.0835053190176153	0.1204429843377	0.888799876439722	1.11442309059825	0.888799876439722	1.3730429987742
83	382	3.82869413744457	2.32831942501717	2.89259551704929	2.70902783218106	4.63351045725591	2.25627897312422	2.5950885044307	2.14954471838296	9.12012481572243	10.2455449352602	4.32211930233283	4.69576004591154	6.32113105825364	4.33280851251979	6.51283853267081	12.1422089449086	5.3594814194347	7.969620087548	7.69579196841066	3.71812685981321	5.49870242150603	8.27340804243601	9.69284203639497	9.82379042421014	11.1219299699632	21.8153695400459	5.54662080214813	13.5723919496773	10.9326493960323	26.1631805524991	13.6686382388235	21.9205412212814	0.447738679740014	0.66934444162779	0.0942152736732588	0.437298705888895	0.0208580502522917	0.450950903717423	0.501951799357141	0.669001365747626	0.00182298085970256	0.280088557390381	0.0830127411339352	0.117631352633999	0.880222686798984	1.09622262432001	0.880222686798984	1.35239448481174
84	383	3.83370815569811	2.32983053320674	2.90143847474302	2.71196977199674	4.6341607518731	2.26322781227	2.60179087200507	2.15623331059113	9.0922023626828	10.2321279198904	4.30799027489864	4.6881499951549	6.3400366450399	4.32624071316092	6.48464703683118	12.1141511932628	5.46226410173088	8.1011150894822	7.79932931634291	3.82624578179503	5.6219023812003	8.36440803143405	9.9182603992719	10.0010469145578	11.2272925002574	21.9544141901989	5.56441140735041	13.6635743297208	11.0627358168243	26.1927714160583	13.7191490073946	21.9628743218675	0.439839464750466	0.665027234545005	0.0930778667780477	0.433709299630992	0.0198977046258249	0.451869698831352	0.497127275368008	0.65795138283207	0.00120356718425474	0.275942034533409	0.0824926296667542	0.114886650551043	0.871633187335907	1.07806567697309	0.871633187335907	1.33183292054583
85	384	3.83807318194325	2.33103829729231	2.90962324542642	2.71446410474415	4.63463082725986	2.27004346378821	2.60802571338618	2.1625799648968	9.06386381895587	10.2180596876682	4.29346754199852	4.68001036709596	6.35789026332908	4.31923312896217	6.45635290063873	12.0856800197634	5.56384506969435	8.23009409003818	7.90083446964101	3.93308460330511	5.74356505432759	8.45326968274523	10.142237011815	10.1757628607643	11.3300256397447	22.0878350819852	5.58114876359553	13.7512071195584	11.1897254693086	26.218283186841	13.7670580113073	22.0004969172013	0.432049696139782	0.660673777785457	0.0919708768218749	0.430014709174809	0.0189594727020226	0.452612019890153	0.492309166465635	0.646897423944656	0.000692788588701032	0.271807895974937	0.0819111086716123	0.1121612577579	0.863046144495756	1.05997367964396	0.863046144495756	1.31132381081513
86	385	3.84181864984125	2.33196598474576	2.91707549260249	2.71644394126522	4.6351525800061	2.276719279723	2.61386106502526	2.168508368942	9.0352763572075	10.2035398296979	4.27868903877751	4.67139585664756	6.37457219424229	4.31185352928888	6.42839121823814	12.0568515393571	5.66346485614188	8.35565288725385	7.99972865611713	4.03767922113625	5.86270406987504	8.53954311426312	10.3628311281332	10.3469970322611	11.4293913443116	22.2146208488805	5.59669573774661	13.8346856328652	11.3125439731796	26.2401673692344	13.8122175713038	22.0334139201899	0.424429667716453	0.656304715927373	0.0908897916275848	0.426136310339157	0.0179516271137468	0.453026420722533	0.4875267948549	0.635784725088497	0.00030941874490098	0.267677355028303	0.0812343022040496	0.109407553923635	0.854476324723793	1.04196806341906	0.854476324723793	1.29083266045828
87	386	3.84497399305335	2.33263686303899	2.92372087977424	2.7178423924019	4.63595790670172	2.28324861211851	2.61936496337352	2.17394221036875	9.00660715010353	10.1887679370836	4.26379270038071	4.6623611587225	6.38996271890067	4.30416968350633	6.40119708377406	12.0277218669906	5.76036399389024	8.47688727916711	8.09543310358348	4.13906553208127	5.97833305682978	8.62277844388126	10.5781020023355	10.5138081984798	11.5246515698442	22.3337601243603	5.61091519666676	13.9134051833165	11.4301169481322	26.2588754676253	13.8544800081263	22.0616302437406	0.417039673288971	0.65194069354898	0.0898300990180216	0.421995478942848	0.016782440493859	0.452961455157199	0.482809482740683	0.624558522266713	7.22313247142337e-05	0.263541625006846	0.0804283343196063	0.106577918717317	0.845938494465286	1.02407025938486	0.845938494465286	1.27032497431392
88	387	3.8475686452408	2.33307419964387	2.92948507044464	2.71859256899613	4.63727870393663	2.28962481301888	2.62460544488218	2.17880517681908	8.97802337030982	10.1739436009294	4.2489164619532	4.6529609682336	6.40394211842532	4.29624936097986	6.37520559139117	11.9983471176104	5.85378301575619	8.59289306381585	8.18736903985225	4.23627943293297	6.08946564417895	8.70252578949321	10.786108888531	10.6752551288518	11.615068272229	22.4442415419005	5.62367000721909	13.9867610845871	11.5413700138608	26.2748589864006	13.8936976425167	22.0851508007608	0.409940006665823	0.647602355228502	0.0887872868160274	0.417513590804691	0.0153601854752199	0.452265677022859	0.478186552327862	0.613164051482416	0	0.259391919223903	0.0794593290738221	0.103624731808011	0.837447420165495	1.0063016986278	0.837447420165495	1.24976625722071
89	388	3.84963204006484	2.33330126203229	2.9342937281167	2.71862758188984	4.63934686830074	2.29584123446824	2.62965054600245	2.18302095593501	8.94969219049222	10.1592664123397	4.23419825864003	4.64324998009367	6.41639067393735	4.28816033107478	6.35085183523412	11.9687834061631	5.94296245455648	8.70276603923798	8.27495769273564	4.32835682048417	6.19511546090966	8.77833526899252	10.9849110408286	10.8303965928086	11.6999034073523	22.5450537349765	5.6348230362667	14.0541486503522	11.6452287900601	26.2885694299473	13.9297227952172	22.1039805041575	0.403190961655501	0.643310345544167	0.0877568428444468	0.412612021743496	0.0135931346906919	0.450787640148219	0.473687325821316	0.601546548738723	0.000111498442618041	0.255219450992815	0.0782934105222375	0.100500372864786	0.829017868269686	0.988683812234342	0.829017868269686	1.22912201401728
90	389	3.85074886553869	2.33308098560981	2.93821468483906	2.7179000629191	4.64139744938309	2.30212382447975	2.63397165017427	2.18666949390363	8.92068165905542	10.143742865609	4.21855294073839	4.6326358695114	6.42763149216946	4.2793976274116	6.32647691460873	11.9385850176564	6.03140182749054	8.81027591583289	8.36047762502679	4.41940621786735	6.29913325590857	8.85168014138062	11.1847385545988	10.9836075330329	11.78168416419	22.6384364298466	5.64449293342581	14.1171435943733	11.7458245785235	26.2968440507743	13.962637333067	22.1160276735292	0.396628667725277	0.63889895017293	0.0866892334460133	0.407721031819384	0.012033309167427	0.448996476120346	0.469193679792258	0.589670051492448	0.000459161453878365	0.250919255830226	0.0769217771096896	0.0975883484671038	0.820609031267355	0.971222773131099	0.820609031267355	1.20826644806394
91	390	3.85057483005124	2.33220808347413	2.94139198321639	2.71645508564742	4.64257730620483	2.30864644069834	2.63708980195653	2.18990300518145	8.89009055570074	10.1263884907021	4.20099875024961	4.62060988813839	6.43805522512173	4.26950136408419	6.30031381595308	11.9073494690309	6.12264755564472	8.91935135257583	8.44634065373112	4.51368665661368	6.40560073588805	8.92420905700124	11.395628371747	11.1393129912699	11.8632016696616	22.7273001531588	5.6529324327178	14.1776668835258	11.8475624061257	26.296769654527	13.9926882767097	22.1197233993915	0.390058864532773	0.634219451725604	0.0855515565974898	0.403261819092758	0.0112082042351287	0.44742819221086	0.464580514793138	0.57757370194053	0.00105734006515223	0.246420922121366	0.0753778928002385	0.095238328315886	0.81217430374976	0.953901934862347	0.81217430374976	1.18714663923653
92	391	3.84924589782724	2.33075348963535	2.94386560258571	2.71436442350783	4.64298604950402	2.31532429961582	2.63914752947888	2.19275357981467	8.85813215003891	10.107416432229	4.18182870987494	4.60735209555184	6.44764347181637	4.25860693116792	6.27263546411029	11.8751977231335	6.21601052766624	9.02932657036851	8.53216788797924	4.61045979611403	6.51387796657383	8.99573522076139	11.6153500161843	11.2966468855449	11.9441137865689	22.8116397389737	5.66020552761355	14.2356317111563	11.9497784801834	26.2891720752967	14.0199756775947	22.1158567510275	0.383496261172005	0.629317990181196	0.084364247572763	0.399142166382858	0.0109893039804854	0.446031655775303	0.459866689000697	0.565315393196277	0.00186768229339107	0.241767492482443	0.0736912799282569	0.0933519367623812	0.803719755314811	0.936708499441036	0.803719755314811	1.16583740714708
93	392	3.84689803309146	2.3287881381036	2.94567552228405	2.71169984993344	4.6427232900187	2.32207261772398	2.64028736087094	2.19525330784945	8.82501971168071	10.0870398347994	4.1613358423156	4.59304255132897	6.45637783127559	4.24684971873815	6.24371478392349	11.8422507428109	6.31080163220229	9.13953579011265	8.61758043690176	4.70898729575926	6.62332501369167	9.06607183756809	11.8416730118221	11.4547431338835	12.0240783777134	22.8914500213519	5.66637621158393	14.290951270611	12.051809008013	26.2748771471748	14.0445995871711	22.1052167977205	0.376955566736987	0.624240705518716	0.0831477416457213	0.395269856508923	0.0112480924901863	0.444755734169216	0.455071060591673	0.552953018372997	0.00285183615554663	0.237002009529666	0.0718914608281186	0.0918307981578395	0.79525145556042	0.919629668880117	0.79525145556042	1.14441357140759
94	393	3.84366720006865	2.32638296288898	2.94686172164844	2.70853313835728	4.64188863848693	2.32880661151464	2.64065182426237	2.19743427933197	8.79096651023688	10.065471843023	4.13981317027286	4.57786131504699	6.46423990252159	4.23436511687026	6.21382470023577	11.8086294909098	6.40633175790008	9.24931323270996	8.70219940962928	4.80853081494022	6.73330194296728	9.13503211232834	12.0723668825716	11.6127356543109	12.102753305897	22.9667258343538	5.67150847809982	14.3435387552362	12.1529901969311	26.2547107042527	14.0666600568882	22.0885926087539	0.370451490321734	0.619033737717173	0.0819224740902507	0.391552672290193	0.0118560538509191	0.443549294748142	0.450212487742805	0.540544470584	0.00397144966857021	0.232167515879243	0.0700079578341964	0.0905765368535103	0.786775474084496	0.902652645192539	0.786775474084496	1.12294995163009
95	394	3.83968936298358	2.3236088980016	2.94746418001591	2.70493606221245	4.64058170564674	2.33544149747961	2.6403834477828	2.19932858430841	8.75618581531819	10.0429256015096	4.11755371644796	4.56198844628311	6.47121128457657	4.22128851563961	6.18323813789027	11.7744549302769	6.5019117934068	9.35799311906215	8.78564591529242	4.9083520130478	6.84316882012643	9.20242924994917	12.3052011523441	11.7697583648525	12.1797964339213	23.03746201204	5.67566632063212	14.3933073583785	12.2526582542545	26.2294985806216	14.0862571381951	22.0667732534109	0.363998741020264	0.613743226755578	0.0807088801802406	0.387898396545908	0.0126846721493736	0.442361204867622	0.445309828630832	0.528147642942594	0.0051881708494137	0.227307054147385	0.0680702932808643	0.0894907772006435	0.778297880484951	0.885764630391255	0.778297880484951	1.10152136742657
96	395	3.83510048606102	2.32053687745157	2.94752287672349	2.70098039493199	4.63890210223621	2.34189249211068	2.63962475956189	2.20096831282495	8.72089089653539	10.0196142548691	4.09485050354216	4.54560400461455	6.47727357646277	4.20775530512156	6.1522280217301	11.7398480237591	6.59685262736966	9.46490967007096	8.86754106302176	5.00771254947283	6.95228571089485	9.26807645533759	12.5379453450508	11.9249451835339	12.254865624588	23.1036533884712	5.67891373265168	14.440170273384	12.3501493872997	26.200066610373	14.1034908825412	22.0405478009747	0.357612027926589	0.608415312612937	0.0795273951895771	0.384214812095305	0.0136054314722376	0.441140331883197	0.440381941432493	0.515820428562086	0.00646364771502828	0.222463666950298	0.0661079895024951	0.0884751435504887	0.769824744359695	0.868952826489215	0.769824744359695	1.08020263840906
97	396	3.83003653352571	2.317237835249	2.9470777911082	2.69673790994897	4.63694943899336	2.34807481189968	2.63851828772926	2.20238555492776	8.68529502349924	9.99575094771117	4.0719965542567	4.52888804961851	6.48240837720238	4.1939008753915	6.12106727659837	11.7049297342029	6.69046514843585	9.56939710663808	8.94750596194793	5.10587408360619	7.06001268099828	9.3317869334006	12.768368984603	12.0774300283802	12.3276187406988	23.1652947977077	5.68131470762941	14.484040693599	12.4447998033833	26.1672406275982	14.1184613413755	22.0107053207286	0.351306060134725	0.603096135268261	0.078398454392147	0.380409701757625	0.0144898159061995	0.439835543150409	0.435447684324527	0.503620720555785	0.00775952828236559	0.217680396904193	0.0641505688334619	0.0874312602542953	0.761362135306638	0.852204435499367	0.761362135306638	1.05906858418957
98	397	3.82463346960242	2.31378270540401	2.94616890250707	2.69228038069646	4.63482332665625	2.35390367333839	2.63720656041457	2.20361240066301	8.64961146582049	9.97154882464564	4.04928489129284	4.5120206408722	6.48659728581761	4.17986061652477	6.0900288273382	11.6698210244552	6.78206024525259	9.67078964966522	9.02516172120151	5.20209827483872	7.16570979616246	9.39337388904522	12.994241594912	12.226346817417	12.3977136450555	23.2223810738103	5.68293323903617	14.5248318123702	12.5359457098217	26.1318464663885	14.1312685661474	21.978034881956	0.345095546738689	0.597831834700559	0.0773424930618386	0.376390848352107	0.0152093095379482	0.4383957060248	0.430525915483673	0.491606412036999	0.00903746056837695	0.213000286625279	0.0622275536081385	0.0862607516633129	0.75291612292369	0.835506659434664	0.75291612292369	1.03819402438011
99	398	3.81902725851591	2.3102424219267	2.94483619025714	2.68767958060752	4.63262337596294	2.35929429291864	2.63583210574746	2.20468094007689	8.61405349310991	9.94722103028228	4.02700853735182	4.49518183795284	6.48982190133068	4.16576991859676	6.0593855987927	11.6346428573626	6.87094880646706	9.76842152005412	9.10012944991313	5.2956467825613	7.26873712211313	9.45265052717847	13.213332699889	12.3708294686696	12.4648082004596	23.2749070508394	5.68383332034284	14.5624568230437	12.6229233139319	26.0947099608353	14.142012608306	21.94332555394	0.338995196832495	0.59266855088884	0.0763799464725387	0.372066034697991	0.0156353964541724	0.436769687861911	0.425635493086669	0.479835396119038	0.0102590925900142	0.208466378729764	0.0603684661608977	0.0848652421287917	0.744492776808763	0.818846700308057	0.744492776808763	1.01765377859269
100	399	3.81335386449095	2.30668791882718	2.94311963369543	2.68300728311524	4.63044919765148	2.36416188713222	2.63453745185756	2.20562326321557	8.57883437497824	9.92298070923087	4.00546051513489	4.47855170043764	6.49206382276378	4.15176417168284	6.02941051580499	11.599516195772	6.95644172072647	9.86162693870648	9.17203025721338	5.38578126616479	7.36845472457603	9.50943005270735	13.4234118234452	12.5100119001633	12.5285602697129	23.3228675628556	5.68407894502031	14.5968289189658	12.7050688230301	26.05665694503	14.1507935193006	21.9073664059639	0.333019719510158	0.587652423812112	0.075531249898135	0.367343043614515	0.0156395607415598	0.434906356017284	0.420795275310255	0.468365565915208	0.0113860723642285	0.204121715833857	0.0586028288261131	0.0831463560019805	0.736098166559767	0.802211760132494	0.736098166559767	0.997522666439327
101	400	3.80774925175228	2.30319013011558	2.94105921215896	2.67833526165265	4.6284004024599	2.36842167247095	2.63346512687453	2.20647146012523	8.54416738103624	9.89904100610119	3.98493384734331	4.46231028790379	6.49330464913912	4.13797876585836	6.00037650321819	11.56456200253	7.03784987667803	9.94974012652401	9.24048525223287	5.47176338504004	7.4642226692769	9.56352567053889	13.622248489492	12.6430280299237	12.5886277156171	23.3662574439195	5.68373410653946	14.627861293483	12.7817184444332	26.0185132530639	14.1577113505804	21.8709465073111	0.327183823865693	0.582829593449385	0.0748168386125145	0.362129657920919	0.0150932864868001	0.43275457784646	0.416024120331169	0.457254814538818	0.0123800479079716	0.200009340553767	0.0569601639381578	0.0810057176341297	0.727738361774612	0.785589040920927	0.727738361774612	0.977875507532034
102	401	3.80143300185992	2.29936840367109	2.93797796485126	2.67313389758216	4.62611683554967	2.37293324743075	2.63197461924579	2.20693268858371	8.5090690589068	9.87446681481784	3.96411356267001	4.44554624300022	6.49325301564595	4.12377705584533	5.9719300000481	11.5293611993145	7.11770693518283	10.0340623187945	9.30649729070636	5.55579964656429	7.55842068981039	9.61558231621382	13.8188341853261	12.7731124570102	12.6456600713611	23.4029885136875	5.68237538867297	14.6545582555487	12.8544249253994	25.9761738921048	14.1614633780495	21.829536132843	0.321406125318666	0.578087253611493	0.0741973808143247	0.35662474993577	0.0144149805652261	0.430333315041315	0.411306206403437	0.446045399375025	0.0134763802690869	0.195955043969295	0.0551787881578573	0.0786504589598229	0.719304537200222	0.768514551353205	0.719304537200222	0.958287947598222
103	402	3.79365100142192	2.2948480603701	2.93330957777006	2.66691443557654	4.62321072984232	2.37845881633174	2.6294135462487	2.20674491809988	8.47254379416816	9.84830089085304	3.94165907959508	4.42735623710825	6.49170631462113	4.10851736982407	5.94349848274681	11.4934555431377	7.19873274281932	10.1163402554772	9.37126576607961	5.64041332737519	7.6535998296791	9.66630900769516	14.0225779511689	12.9037243909891	12.7005386820917	23.4314586665076	5.67960454768791	14.6762511650979	12.9251247502049	25.9255543849963	14.1609373426319	21.7787674578636	0.315606930827106	0.573287322179203	0.0736195227694804	0.351088182217618	0.0140728004908393	0.42771403213476	0.406610663142853	0.434317284086607	0.0149006473749738	0.191777211111752	0.0530233464050057	0.0763502743287383	0.710705112993069	0.750642832794627	0.710705112993069	0.93835105542516
104	403	3.78457867223512	2.28970899371845	2.92726000044367	2.65980994403448	4.61974027771606	2.38476750440193	2.62590662925777	2.20598645631644	8.43478661336417	9.82072317113832	3.91782500550041	4.40793237290377	6.48877928080839	4.09232755805741	5.91502643231189	11.4569072498486	7.28051746681079	10.1965764144807	9.43470659404974	5.72534124075418	7.74937711947071	9.71561507352335	14.231875640319	13.0343346656455	12.753269128548	23.4523918484776	5.67552333579672	14.6933437919494	12.993729731693	25.867511339343	14.1565189933057	21.7196724023193	0.30980348679273	0.568438025236429	0.0730826668527707	0.345519222945685	0.014012856308331	0.424924350743889	0.401933775768816	0.422184921203306	0.0165998225619182	0.187507775524609	0.0505628534024298	0.074100631714765	0.70197202686539	0.732138886286309	0.70197202686539	0.918162785214647
105	404	3.77439143609636	2.28403109722199	2.92003518240043	2.65195349135467	4.61576367154909	2.39162843686936	2.6215785896475	2.20473561087606	8.39599254303867	9.79191359260507	3.89286594776792	4.38746675306265	6.48458664895144	4.07533547080823	5.88645832974088	11.419778535296	7.3626512743805	10.2747732737138	9.49673569031384	5.81032019998272	7.84536958977288	9.76340984223881	14.4451231060748	13.1644141147647	12.8038569914691	23.466512005695	5.67023350521183	14.7062399059216	13.0601516827069	25.8029013627494	14.1485940790494	21.6532828861566	0.304013039617254	0.563547588867081	0.0725862154389848	0.339917140299189	0.0141812580623928	0.421991892485797	0.397271829500724	0.409762763254867	0.0185208791662062	0.183178670751342	0.0478663238729568	0.0718969990917937	0.69313721652942	0.713167712869373	0.69313721652942	0.897821091168486
106	405	3.76326471480248	2.27789426438656	2.91184107316866	2.64347814593579	4.61133910371963	2.39881073896205	2.61655414879242	2.20307068942143	8.3563566097355	9.7620520921848	3.86703651377952	4.36615148026078	6.47924315379401	4.05766895833933	5.85773865603136	11.3821316153285	7.44472433275174	10.3509333110851	9.55726897056904	5.89508701834228	7.94119427117329	9.80960264238199	14.6607162017349	13.293433572132	12.8523078515939	23.4745430842577	5.66383680814569	14.7153432768333	13.1243024160898	25.7325810628204	14.1375483488413	21.5806308293219	0.298252835702391	0.558624239155073	0.0721295709029125	0.334281202457348	0.0145241157977154	0.418944278977578	0.392621109557975	0.39716526277103	0.0206107905241238	0.178821830335423	0.0450027725394133	0.0697348444337145	0.684232619697393	0.693894313584938	0.684232619697393	0.877423927488474
107	406	3.75137393015033	2.271378388718	2.90288362227669	2.63451697617653	4.60652476660586	2.40608353590805	2.61095802806702	2.20106999959526	8.31607383999852	9.73131860680882	3.84059131091711	4.34417865717405	6.4728635300798	4.03945587091356	5.82881189218088	11.3440287057949	7.52632680914778	10.4250590045034	9.61622235051242	5.97937850911429	8.03646819425961	9.85410280249328	14.8770507805977	13.4208638715326	12.8986272896616	23.4772090302633	5.65643499681072	14.7210576745032	13.1860937446848	25.6574070471605	14.1237675516597	21.5027481517618	0.292540121449858	0.553676202184316	0.0717121356193423	0.328610677599382	0.0149875395589905	0.415809131836328	0.387977901159966	0.384506872281538	0.0228165299719569	0.174469187820325	0.0420412141246264	0.0676096357144167	0.675290174081545	0.674483689474124	0.675290174081545	0.857069248376413
108	407	3.73889450393673	2.26456336372216	2.89336877925285	2.62520305047557	4.60137885258601	2.41321595293538	2.60491494884582	2.19881184904022	8.27533926037155	9.69989307340863	3.8137849465626	4.32174038647833	6.46556251255254	4.02082405879379	5.79962251918701	11.3055320225441	7.60704887079188	10.4971528318773	9.67351174584112	6.06293148558023	8.13080838961951	9.89681965111315	15.0925226959619	13.5461758467517	12.9428208864109	23.4752337898095	5.64812982341936	14.7237868687499	13.2454374813353	25.5782359233745	14.1076374364831	21.4206667734227	0.286892143261372	0.548711704038721	0.0713333119630633	0.322904833904509	0.0155176393909089	0.41261407267914	0.383338489526095	0.371902044316135	0.0250850708459915	0.170152676749522	0.0390506633514226	0.0655168409077913	0.666341817394113	0.655100841578051	0.666341817394113	0.836855008034102
109	408	3.72600185795853	2.25752908290489	2.88350249362547	2.6156694372316	4.59595955403826	2.41997711527207	2.59854963250334	2.19637454539902	8.23434789739845	9.66795542891572	3.78687202809792	4.29902877084951	6.45745483595595	4.00190137224286	5.77011501804729	11.2667037814249	7.68648068490733	10.5672172711157	9.72905307225223	6.14548276102155	8.22383188784066	9.93766251678201	15.3055278011257	13.6688403315746	12.9848942225811	23.4693413089939	5.63902304018406	14.723934629392	13.3022454388845	25.4959242990668	14.0895437522897	21.3354186142511	0.281326147538646	0.543738970802204	0.0709925023088656	0.31716293955195	0.0160605253381623	0.409386723123109	0.378699159875759	0.359465231404563	0.0273633864825136	0.165904230666486	0.0361001349426291	0.0634519279877277	0.657419487347331	0.635910770937838	0.657419487347331	0.816879160663341
110	409	3.71287141401257	2.25035543977203	2.87349071492288	2.60604920484329	4.59032506334083	2.42613614814615	2.59198680041408	2.19383639631433	8.19329477762304	9.63568561026143	3.76010716290496	4.27623591296347	6.44865523503374	3.98281566152358	5.7402338697593	11.2276061982859	7.76421241871738	10.6352548001271	9.78276224544287	6.22676914871969	8.31515571951073	9.97654072804027	15.5144619493879	13.7883281597866	13.0248528789111	23.4602555339144	5.62921639931725	14.7219047262483	13.3564294301754	25.4113287818424	14.069872248058	21.2480355941935	0.275859380683398	0.538766228558673	0.0706891090315377	0.311384262720921	0.0165623074454413	0.40615470478533	0.374056197428356	0.347310886076565	0.0295984502178088	0.161755783114692	0.0332586436210726	0.0614103649281159	0.648555121653435	0.617078478594606	0.648555121653435	0.797239660465931
111	410	3.69967859389569	2.24312232782942	2.86353939267339	2.59647542170933	4.58453357287191	2.43146217678566	2.58535117395255	2.19127570942884	8.15237492758919	9.60326355437728	3.73374495836563	4.25355391549608	6.43927844452963	3.96369477689883	5.70992355532059	11.188301488976	7.83983423944533	10.7012678968202	9.83455518111014	6.30652746195612	8.40439691521741	10.0133636134284	15.7177209940469	13.9041101651729	13.0627024361399	23.4487004106686	5.61881165303136	14.7181009291373	13.4079012680514	25.3253059793057	14.0490086727662	21.1595496331964	0.270509089097341	0.533801703392043	0.0704225345058695	0.305568071590644	0.0169690957574375	0.402945639282897	0.369405887403284	0.335553460861883	0.0317372353881635	0.157739267637611	0.0305952041095798	0.059387619702846	0.639780658024659	0.598768965589474	0.639780658024659	0.778034461643671
112	411	3.68659881940472	2.23590964058291	2.85385447640535	2.58708115622841	4.57864327500972	2.43572432641863	2.57876747449326	2.18877079238526	8.11178337384072	9.57086919819463	3.70804002186185	4.23117488112324	6.42943919918735	3.94466656863145	5.67912855572872	11.148851869344	7.91293631431444	10.7652590391039	9.88434779495115	6.3844945140123	8.49117250554834	10.0480405014868	15.9137007884011	14.0156571815188	13.0984484750065	23.4353998853541	5.60791055353883	14.7129270078778	13.4565727653556	25.2387124990614	14.0273387753928	21.0709926512063	0.265292519182192	0.528853621386225	0.0701921811066497	0.299713634340337	0.0172270003188428	0.399787148232907	0.364744515019941	0.324307408290261	0.0337267153298638	0.153886617778719	0.0281788311309782	0.0573791602858087	0.631128034173239	0.581147232963563	0.631128034173239	0.759361518398363
113	412	3.67380751233651	2.22879727153835	2.84464191564707	2.57799947679921	4.57271236213245	2.43869172227309	2.57236042341073	2.18639995282626	8.07171514292149	9.53868247864495	3.68324696077553	4.20929091252082	6.41925223375059	3.92585888698426	5.64779335198126	11.1093195552386	7.98310881054798	10.8272307048868	9.93205600266302	6.46040711816967	8.57509952109121	10.0804807207559	16.1007971857491	14.1224400426094	13.1320965762502	23.4210779040688	5.59661485305211	14.7067867322884	13.5023557349314	25.1524049487143	14.005248304916	20.9833965681696	0.260226917339666	0.523930208625131	0.0699974512086673	0.293820219149218	0.0172821311743474	0.39670685325245	0.360068365497724	0.313687180891439	0.035513863379195	0.150229767081487	0.0260785394080939	0.0553804546508929	0.622629187811411	0.564378281757991	0.622629187811411	0.741318784931804
114	413	3.66148009448789	2.22186511420157	2.83610765992689	2.56936345182041	4.56679902661831	2.44013348957707	2.56625474207947	2.18424149839453	8.03236526137532	9.5068833326597	3.65962038248857	4.18809411236471	6.40883228296309	3.90739958222013	5.61586242507575	11.0697667625087	8.04994189536923	10.8871853720775	9.97759571994284	6.5340020877097	8.6557949924337	10.1105935997762	16.2774060393894	14.2239295822301	13.1636523206096	23.4064584129102	5.58502630378362	14.7000838721877	13.5451619896218	25.0672399358689	13.9831230103143	20.8977933040328	0.255329529971479	0.519039691192673	0.0698377471867119	0.287887094196507	0.0170805983686426	0.393732375958625	0.355373724056032	0.303807231195163	0.0370456528724437	0.14680064908939	0.0243633436637541	0.0533869707719894	0.614316056651411	0.548627113013878	0.614316056651411	0.724004215445795
115	414	3.64859825487881	2.21473158644917	2.82695389947793	2.56050615379896	4.56068710806952	2.44065811634363	2.55977920366891	2.18196722078998	7.99278274380794	9.47441414278797	3.63609144626758	4.16664166867094	6.39720346750701	3.88855849167854	5.58301089238592	11.0299531118824	8.11500593756083	10.9444941813658	10.0208370991353	6.60583318250088	8.73511282239934	10.1383148345397	16.4504207434072	14.3222162683678	13.1927276149319	23.3867666629517	5.57250615238296	14.689673824045	13.5844264981278	24.9786251932978	13.95840430712	20.8081494002739	0.250559346430887	0.514104411113539	0.0698127405178711	0.281601613636902	0.0165327512296904	0.39048237356274	0.350640216827672	0.294223501223521	0.0386400250390754	0.14356938774229	0.0227668434336212	0.0511688919635925	0.606106525998828	0.532925615067571	0.606106525998828	0.706888533971466
116	415	3.63418245237101	2.20701302164736	2.81595536561169	2.55076612301264	4.55414164548916	2.44100205202947	2.55227912897965	2.17923521302584	7.9520167789231	9.44026127857758	3.61154860666496	4.14399220642095	6.38349277704845	3.86863140554983	5.54905453570569	10.9896228820804	8.17997582405691	10.99868062766	10.0617867692978	6.67662986919337	8.81490540154351	10.1637076536319	16.6269577341627	14.4195078479979	13.2190216466612	23.3575401744255	5.55845276398117	14.6727043562275	13.6198311371516	24.8820770878848	13.9287012017858	20.7086828380354	0.245865573408187	0.509055207900072	0.0699989248389822	0.274728752849065	0.015632965843783	0.386634802695125	0.345857689477701	0.284464972162198	0.0406003095868727	0.140475457337994	0.0210051820785393	0.0485551387041881	0.597899486025912	0.516346494826102	0.597899486025912	0.689453455638895
117	416	3.61846626352407	2.19878618653636	2.80342681947415	2.54028462951636	4.54719263035669	2.4411263640281	2.54390406083289	2.17610323471478	7.91026265441172	9.40467065745836	3.58618241399125	4.12033998373865	6.36796924980697	3.84778510337303	5.51414883266294	10.9488152759397	8.24459849930792	11.0499757201972	10.1005653611964	6.74639252124112	8.89478749205164	10.1868726844828	16.8057474283667	14.5154510733888	13.2426709174327	23.3199712971677	5.54302356851281	14.6500177964	13.6516580815388	24.7786151784013	13.8946508296708	20.6008026967611	0.241250783310651	0.503913053867672	0.0703609357644602	0.267384211848157	0.0144533923931069	0.382306234101402	0.341037756523884	0.274605655286321	0.042851562569596	0.137504816956884	0.0191211900591072	0.0456292847136528	0.589698381744891	0.499115981186625	0.589698381744891	0.6718134212983
118	417	3.60168326489755	2.19012784785643	2.78968302221122	2.52920294336505	4.53987005415157	2.44099211973303	2.53480354204984	2.17262904546952	7.86771565796472	9.36788819685995	3.56018341855704	4.09587925874802	6.35090192400213	3.82618636468721	5.47844926088554	10.9075694962977	8.30862090776432	11.0986104682144	10.1372935055971	6.8151215120981	8.97437385610914	10.2079105545223	16.98552024273	14.609692696809	13.2638119288813	23.2752523810143	5.52637599591248	14.6224564722274	13.6801895061351	24.6692590236191	13.8568903261342	20.4859180558943	0.236717548545553	0.498698921331737	0.0708634089087203	0.259683690649338	0.0130661810598505	0.377613238527191	0.336192032483991	0.264719561871019	0.0453188400410059	0.134643425679344	0.0171576978359242	0.0424749037118634	0.581506658167992	0.481460303046292	0.581506658167992	0.654082871799907
119	418	3.58406703305101	2.18111477234779	2.77503873496886	2.51766233461362	4.53220390835327	2.44056038653778	2.52512711545173	2.16887040490272	7.82457107727303	9.33015981421203	3.53374217067289	4.07080428957298	6.33255983785351	3.80400196903142	5.44211129800137	10.8659247459914	8.37178999387657	11.1448158809486	10.1720918332662	6.88281721521825	9.05327925590142	10.2269218911807	17.1650065939636	14.7018794705266	13.2825811826423	23.2245757758014	5.50866747611475	14.590862711375	13.7057075857859	24.5550281823096	13.8160568265349	20.3654379948787	0.232268441520167	0.493433782607665	0.0714709798861763	0.251742889267772	0.0115434820261993	0.372672386718115	0.331332131875787	0.254880703191423	0.047927198054863	0.131877242585755	0.0151575358695895	0.0391755694186962	0.573327760307444	0.463605689302255	0.573327760307444	0.636376247993935
120	419	3.56585114454404	2.17182372675071	2.75980871889301	2.505804073317	4.52422418444126	2.43979223183586	2.51502432385975	2.1648850726271	7.78102420002756	9.2917314269444	3.50704922064936	4.04530933433747	6.31321202958067	3.78139869594473	5.40529042163832	10.823920227858	8.43385270209514	11.1888229676369	10.2050809749695	6.94948000405555	9.13111845361392	10.2440073218879	17.3429368987783	14.79165814681	13.2991151803507	23.1691338313651	5.4900554390542	14.5560788415076	13.7284944953368	24.4369422132444	13.7727874662321	20.2407715931579	0.227906034641769	0.488138610010856	0.0721482843112449	0.24367750771862	0.00995744547434207	0.367600249419795	0.326469669217039	0.24516309052266	0.0506016926649282	0.129192226756502	0.0131635346207024	0.0358148555540286	0.565165133175475	0.445778368851668	0.565165133175475	0.618807990730606
121	420	3.54726917593618	2.16233147780542	2.74430773512961	2.49376942953011	4.51596087389501	2.43864872302077	2.50464471009513	2.16073080825533	7.73727031391923	9.25284895248669	3.48029511879703	4.01958865116545	6.29312753740319	3.75854332496619	5.36814210942425	10.7815951447347	8.49455597687048	11.2308627375163	10.2363815614734	7.01511025206393	9.20750621143205	10.259267474074	17.5180415738849	14.8786754779276	13.3135504236414	23.1101188975414	5.4706973146654	14.5189471902904	13.7488324096335	24.3160206751951	13.7277193805849	20.1133279301753	0.223632900317629	0.482834375856709	0.0728599577983397	0.235603246017043	0.00838022158646545	0.362513397377852	0.321616259025516	0.235640735139861	0.0532673799249617	0.126574337271968	0.0112185245498619	0.0324763358377368	0.55702222178431	0.428204570591681	0.55702222178431	0.601492540860143
122	421	3.52855470378702	2.15271479225216	2.72885054482461	2.48169967330788	4.50744396819397	2.43709092748602	2.49413781697907	2.15646537140011	7.69350470663896	9.2137583082686	3.45367041542644	3.99383649818087	6.27257539954061	3.73560263563485	5.33082183898705	10.7389886994588	8.55364676265304	11.2711661998238	10.2661142235437	7.07970833269736	9.28205729154122	10.2728029751691	17.6890510359942	14.9625782161476	13.3260234141498	23.0487233241665	5.45075053288295	14.4803100853881	13.7670035035214	24.1932831269333	13.6814897049523	19.9845160853746	0.219451610955024	0.477542052460621	0.0735706359618755	0.227635804178203	0.0068839605447566	0.35752840133791	0.316783515818982	0.226387648318153	0.0558493158887242	0.124009533212535	0.0093653361176671	0.0292435839896977	0.548902471146178	0.411110523419449	0.548902471146178	0.584544339232767
123	422	3.50994130465612	2.14305043683117	2.71375190912394	2.46973607470521	4.49870345881763	2.43507991262513	2.48365318733279	2.15214652167413	7.64992266587767	9.1747054117199	3.42736566084818	3.96824713350765	6.25182465421255	3.71274340748977	5.29348508795459	10.6961400948672	8.61087200389331	11.3099643637964	10.2943995919467	7.14327461940981	9.35438645612685	10.2847144526032	17.8546957018172	15.0430131137384	13.3366706535106	22.9861394610764	5.43037252364142	14.4410098544659	13.7832899518462	24.0697491272305	13.6347355746935	19.8557451381993	0.215364738961225	0.472282612137991	0.0742449544162672	0.219890882217262	0.00554081253140293	0.352761832045588	0.311983054115207	0.217477841332666	0.0582725566099763	0.121483773658587	0.00764679978471727	0.0262001737297879	0.540809326273308	0.394722456232123	0.540809326273308	0.568077826698699
124	423	3.49166255510304	2.13341517828271	2.69932658917357	2.45801990377704	4.48976933724544	2.43257674583161	2.47334036397751	2.14783201869008	7.60671947932628	9.13593618027019	3.40157140537281	3.94301481526976	6.23114433963852	3.69013242007001	5.25628733395476	10.6530885337973	8.66597864504173	11.3474882386712	10.3213582974484	7.20580948565521	9.42410846737437	10.2951025338064	18.0137059880647	15.1196269229684	13.3456286433591	22.9235596581072	5.40972071687538	14.4018888251888	13.7979739294534	23.9464382348583	13.5880941251674	19.7284241680929	0.211374856743508	0.467077027204219	0.0748475487759304	0.212484180149381	0.00442292772859143	0.348330260246509	0.307226488431956	0.208985325458529	0.0604621581424788	0.118983017690507	0.00610574601161173	0.0234296787778842	0.532746232177925	0.379266597926855	0.532746232177925	0.552207444108163
125	424	3.47395203168736	2.123885783347	2.68588934611941	2.44669243057829	4.48067159495687	2.42954249449897	2.46334888973442	2.14357962206066	7.56409043467571	9.09769653134931	3.37647819931089	3.91833380159111	6.21080349403814	3.66793645291463	5.21938405461542	10.6098732190862	8.71871363054876	11.3839688336852	10.347110970815	7.26731330488753	9.49083808746919	10.3040678462087	18.1648123114475	15.1920663961058	13.3530338853305	22.8621762650949	5.38895254251943	14.3637893252219	13.8113376111886	23.8243700085882	13.5422024917333	19.603962254499	0.207484536709146	0.461946269974701	0.075343054655279	0.205531397989722	0.00360245631850931	0.344350256686294	0.302525433286997	0.200984111970871	0.0623431765399917	0.116493224388677	0.0047850052589492	0.021015672853863	0.524716633872258	0.364969177400799	0.524716633872258	0.537047632311379
126	425	3.45704331096863	2.11453901876429	2.67375494110742	2.43589492516389	4.47144022343139	2.42593822602071	2.45382830742475	2.13944709139854	7.52223081961689	9.06023238238684	3.35227659297298	3.89439835059569	6.19107115563094	3.64632228556267	5.18293072756445	10.5665333535711	8.76882390486487	11.4196371580754	10.3717782428124	7.32778645056072	9.55419007859673	10.3117110172402	18.3067450886765	15.259978285419	13.3590228810596	22.8031816318756	5.36822543050813	14.32755368223	13.8236631718973	23.7045640071919	13.4976978097501	19.4837684768612	0.203696351265413	0.456911312764839	0.0756961076687284	0.199148235753447	0.00315154848334376	0.340938392110564	0.297891503198097	0.193548212144821	0.0638406678562762	0.114000352833482	0.00372740798732918	0.0190417296776013	0.516723976368534	0.352056423551105	0.516723976368534	0.522712832158569
127	426	3.4402338522574	2.10509228474398	2.66194462694991	2.42522433550134	4.46236279698812	2.42152958302511	2.44425548075432	2.13537917174922	7.48041481842516	9.02240195428697	3.32843305989826	3.87053770234043	6.17057049883611	3.6244936301705	5.14616660670951	10.5231163434237	8.81702049941948	11.4537398232291	10.3946666726377	7.38770719548755	9.61579398379775	10.3171540408954	18.4434058338579	15.3242938842424	13.3628411213739	22.7416655423054	5.34677366532172	14.2894218876316	13.8333204994979	23.5825899217274	13.4518671906018	19.3612655711345	0.200024442336893	0.451811415625735	0.0759404587038035	0.192726005885812	0.00287976802499257	0.337865916033198	0.293151005759004	0.186700608867624	0.0651870084814755	0.111626702755136	0.00289227947983373	0.0173388568241942	0.508685818810316	0.340197746606936	0.508685818810316	0.509014828248935
128	427	3.42272190734832	2.09524415572294	2.64935053535528	2.41421051249382	4.45362502938288	2.41617997405688	2.4340582705669	2.13126890717575	7.43786597723054	8.98305304032367	3.3043228324782	3.84601685727529	6.14794135580917	3.60165284276444	5.10833677545789	10.4796132212607	8.86413462494801	11.4854335487071	10.4150990544896	7.44743666874211	9.67732826064426	10.3196063425127	18.5792242129176	15.3861288909697	13.3637559236812	22.672508261972	5.32383324151635	14.2455568466507	13.838739147639	23.4538961057763	13.4019075758913	19.2298181795969	0.196475698436519	0.446500108793617	0.0761425597284417	0.185663356869605	0.0025588448335141	0.334826412974074	0.288155771136682	0.18037429491772	0.0666447906874738	0.109482033371243	0.0022008775938972	0.0156840767576286	0.500535725599282	0.328882300021792	0.500535725599282	0.495678829509009
129	428	3.40459224152721	2.08504315978265	2.63609374581365	2.4028940805997	4.44510412125011	2.4099971153842	2.42331271539066	2.12709650581718	7.39470362650589	8.94241591648133	3.27999959930186	3.8209337141136	6.12347775137427	3.57796466868852	5.06960545568695	10.4359786295871	8.91009349485992	11.5148145060067	10.4332203716365	7.50679952817034	9.73848104311857	10.3192996965378	18.7137228702955	15.4454066654578	13.3619365294868	22.5965878633097	5.29956415414053	14.1966852576608	13.8402907897614	23.3193201118959	13.348320846306	19.0907482411765	0.193041811854079	0.441019769861565	0.0763160979776749	0.178086992776286	0.00220417822333507	0.331819956187821	0.282955697708721	0.174508296407029	0.0681843943506423	0.107533492993267	0.00163893165164708	0.014079985531119	0.492301149634831	0.318065927529333	0.492301149634831	0.482689413280005
130	429	3.38592962007985	2.07453782500461	2.62229533781513	2.39131566427736	4.43667727322429	2.40308872327522	2.41209485375378	2.12284217581254	7.35104709672408	8.9007208587445	3.25551704895828	3.79538617156871	6.09747371035554	3.55359385328677	5.03013686927406	10.3921672109078	8.95482432256468	11.5419788666252	10.449175607347	7.56562043161819	9.79894046520299	10.3164658774167	18.8464244504319	15.5020505675641	13.3575521802963	22.5147824187524	5.27412639824276	14.1435338190356	13.838347099306	23.1796994926435	13.2916088825334	18.9453776948013	0.189714474879366	0.435412776422661	0.076474760686537	0.170123617677313	0.00183116750888379	0.328846618929064	0.277600683852711	0.169041639447473	0.0697761993473526	0.105748229932673	0.00119217097521152	0.0125291791978804	0.484009543816365	0.307704472863224	0.484009543816365	0.470031156903138
131	430	3.36681880829205	2.06377667947029	2.60807639084985	2.37951588798517	4.42822168593989	2.39556251399811	2.4004807241844	2.1184861253009	7.307015718358	8.85819814309757	3.23092887003654	3.76947212835396	6.07022325757712	3.5287051419032	4.99009523809657	10.3481336077277	8.99825432147174	11.5670228020597	10.4631097448893	7.62372403693161	9.85839466087983	10.311336659595	18.9768515977669	15.5559839571457	13.350772117615	22.4279700007344	5.24767996887155	14.0868292291489	13.8332797497139	23.0358718005762	13.232273565261	18.7950284793992	0.18648537980217	0.429721506069987	0.0766322350900604	0.161899935644147	0.0014552120045872	0.325906474452431	0.272140627946243	0.163913350150973	0.071390585553976	0.104093392500923	0.000846324886717764	0.0110342538111272	0.475688361043285	0.297753779757126	0.475688361043285	0.457688637719622
132	431	3.34734457144961	2.05280825126118	2.59355798440791	2.3675353761815	4.41961456003137	2.38752620382104	2.38854636521071	2.11400856242129	7.2627288218805	8.815078045525	3.20628875112567	3.7432894831827	6.04202041786314	3.50346327988184	4.94964478403186	10.3038324625517	9.04031070499057	11.5900424838076	10.4751677675321	7.68093500195653	9.91653176413142	10.3041438175187	19.1045269567404	15.6071301940596	13.3417655829486	22.3370286816896	5.22038486107539	14.027298186374	13.825460414426	22.8886745882512	13.1708167751764	18.6410225338984	0.183346218912281	0.423988336396621	0.0768022084232768	0.153542650748245	0.00109171102487271	0.322999596012549	0.266625428366908	0.159062454629448	0.0729979328468838	0.102536129009482	0.000587122708293641	0.00959780542407429	0.467365054214991	0.288169691944702	0.467365054214991	0.445646433070671
133	432	3.32759167483832	2.04168106845876	2.57886119797944	2.35541475332473	4.4107330961332	2.37908750901218	2.37636781536086	2.10938969531276	7.21830573776446	8.77159084201132	3.18165038081473	3.71693613476828	6.01315921603774	3.4780330125667	4.90894972895729	10.2592184178847	9.08092068653062	11.6111340833661	10.4854946585438	7.73707798453892	9.97303990894004	10.2951191256336	19.2289731717927	15.655412638163	13.3307018178022	22.2428365340522	5.1924010699028	13.9656673890846	13.8152607668831	22.7389454082258	13.1077403929669	18.4846817972268	0.18028868449949	0.418255644995648	0.0769983679212195	0.145178467061068	0.000756063884168601	0.320126056864045	0.261104983492294	0.154427978994821	0.0745686211024477	0.101043587769815	0.000400293762066961	0.00822243008993595	0.459067076230884	0.278908053159616	0.459067076230884	0.4338891202975
134	433	3.30764488374399	2.03044365914451	2.56410711105454	2.34319464387324	4.40145449487984	2.37035414583969	2.36402111316301	2.10460973211437	7.17386579648275	8.72796680854096	3.15706744769278	3.69050998182404	5.98393367692505	3.45257908530182	4.86817429475021	10.2142461162317	9.12001147950136	11.6303937722325	10.4942354011928	7.79197764252472	10.027607229288	10.2844943583856	19.3497128873637	15.7007546493131	13.3177500636814	22.1462716302563	5.16388859040227	13.9026635356544	13.8030524805263	22.5875218130573	13.0435462993201	18.3273282083124	0.17730446885359	0.412565809460147	0.0772344008189212	0.136934088654074	0.000463669896901608	0.317285930261546	0.255629191699993	0.149948949359012	0.0760730301970388	0.0995829170933846	0.000271567370165204	0.00691072386192704	0.450821879990366	0.269924707135528	0.450821879990366	0.422401276741323
135	434	3.2875889634524	2.01914455139993	2.54941680312333	2.33091567228539	4.39165595690576	2.36143383057173	2.35158229714534	2.09964888096515	7.12952832850824	8.68443622109833	3.13259364034886	3.66410892306333	5.95463782534921	3.42726624343121	4.82748270328799	10.1688702000975	9.15751029731224	11.6479177219041	10.5015349787476	7.84545863375987	10.0799218591577	10.2725012902203	19.4662687478937	15.743079587367	13.3030795620916	22.048212042736	5.13500741762232	13.8390133244569	13.7892072287965	22.4352413553027	12.9787363749235	18.1702837060832	0.17438526426437	0.4069612073832	0.0775239943514151	0.128936219598722	0.000229928377499578	0.314479289459679	0.250247951367595	0.145564391833942	0.0774815400070287	0.0981212652916561	0.000186672854716075	0.00566528279326217	0.442656918392835	0.261175497606101	0.442656918392835	0.411167479743355
136	435	3.26750867924937	2.00783227330649	2.53491135367593	2.31861846301956	4.38121468284543	2.35243427947648	2.33912740583601	2.09448735000416	7.0854126643138	8.64122935566795	3.10828264737204	3.63783085719949	5.92556568613435	3.40225923229889	4.78703917644799	10.1230453119871	9.19334435337274	11.6638021038781	10.5075383744767	7.89734561609032	10.1296719325313	10.2593716955838	19.5781633978227	15.7823108121818	13.2868595545384	21.9495358439252	5.10591754661143	13.7754434538658	13.7740966851346	22.2829415875194	12.9138125004646	18.0148702294673	0.17152276302162	0.401484216357887	0.0778808357537334	0.121311563966471	7.0238640389908e-05	0.31170620771307	0.245011160872691	0.141213332531532	0.0787645304087886	0.0966257806760926	0.000131339537847275	0.00448870293715598	0.434599644337693	0.252616268304999	0.434599644337693	0.400172306644811
137	436	3.24748879642068	1.99655535294568	2.52071184220245	2.30634364053412	4.37000787333332	2.3434632088221	2.32673247776318	2.08910534737044	7.04163813437232	8.59857648823427	3.08418815735137	3.61177368294588	5.89701128410462	3.37772279724891	4.74700793610758	10.0767260944053	9.2274408610923	11.6781430896517	10.5123905716486	7.94746324736202	10.1765455833912	10.2453373489217	19.6849194815908	15.8183716836147	13.2692592825271	21.8511211062583	5.07677897241811	13.7126806222547	13.7580925229816	22.1314600622645	12.8492765566308	17.8624097173928	0.168708657415133	0.396177213977291	0.078318612260909	0.114186825828782	0	0.308966758276347	0.23996871859287	0.136834797563703	0.0798923812786901	0.095063611558159	9.12967416866195e-05	0.00338358034682329	0.426677510724342	0.244202862965884	0.426677510724342	0.389400334786905
138	437	3.22761408025213	1.98536231839898	2.50693934819301	2.29413182928746	4.35791272900388	2.33462833487676	2.31447355145501	2.08348308120304	6.99832406915664	8.55670789478174	3.0603638588759	3.58603529901583	5.86926864408413	3.35382168362526	4.70755320414412	10.0298671898571	9.25972703388039	11.6910368507223	10.5162365535316	7.99563618542091	10.2202309457198	10.23063002468	19.7860596436382	15.8511855615228	13.2504479875631	21.7538459021692	5.04775169009087	13.6514515279971	13.7415664157783	21.9816343320953	12.7856304241097	17.7142241087875	0.165934639734698	0.391082577834491	0.078851011107974	0.107688709257112	3.46117707579197e-05	0.306261014404136	0.235170522905722	0.132367813042375	0.0808354724931043	0.0934019062493187	5.22737883615898e-05	0.00235251107547829	0.418917970452181	0.235891125322417	0.418917970452181	0.37883614151085
139	438	3.20796929602953	1.97430169774788	2.49371495113771	2.28202365373794	4.34480645049159	2.32603737390862	2.30242666543968	2.077600759641	6.95558979913966	8.51585385129485	3.03686344053469	3.56071360412269	5.84263179089704	3.33072063677197	4.66883920243497	9.9824232408474	9.29013008514648	11.7025795585871	10.5192213033943	8.04168908811294	10.2604161534992	10.2154814973045	19.8811065284048	15.8806758057633	13.230594911152	21.658588304092	5.01899569467821	13.5924828694667	13.7248900369657	21.834301949569	12.7233759835888	17.5716353425795	0.163192402270107	0.38624268552257	0.0794917195299619	0.101943918322921	0.000189473267090179	0.303589049351066	0.230666472188839	0.12775140507947	0.081564183928403	0.0916078130610359	0	0.00139809117633605	0.411348476420611	0.227636899108262	0.411348476420611	0.368464304157863
140	439	3.18837665195383	1.96319794194029	2.48090440889911	2.27008544522787	4.33122282656945	2.31712544253784	2.29046438382871	2.07159649284801	6.91282246533939	8.47531431757079	3.01374265599567	3.53561686316113	5.81584220401226	3.30772363058046	4.63019884410162	9.93450021328591	9.31883073866216	11.7124140846179	10.5209119455222	8.08732699292834	10.2983854025762	10.1984071858968	19.9714594075705	15.9059220681849	13.2086598478684	21.561873848415	4.98959157725617	13.532636561839	13.706338947309	21.6854479797976	12.6603847860878	17.4291173087532	0.160619758350234	0.381550217331199	0.0801213625135129	0.0965958027786011	0.00047888558039344	0.301124932612842	0.226317224695321	0.123506411253425	0.0820397153193643	0.0897679308934213	1.53525702309976e-05	0.000648665794989567	0.403889985163518	0.220153417834523	0.403889985163518	0.358777455233701
141	440	3.16860124093305	1.95186094097224	2.46825986345589	2.25831751413141	4.31771463866692	2.30733693346711	2.27840014873669	2.06559710548223	6.86941862599106	8.43428300658632	2.99097929677737	3.51048378969652	5.78759906204973	3.28410911896196	4.5909336070924	9.88623490728803	9.34605238174458	11.7201534788556	10.5208080239002	8.13404076537663	10.3354860058853	10.1780124286021	20.0587468024317	15.9263292173197	13.1836607650189	21.4600321693121	4.95865572938103	13.4686769707577	13.6841671929644	21.5310489775258	12.5944521985731	17.2809205537194	0.158329634287069	0.376873247533064	0.0806325551273097	0.0912230219545322	0.000896517596775004	0.298999343230637	0.221956776312348	0.120098155357724	0.0822693477021034	0.0879856448235848	0.000176325246290743	0.000198706726881381	0.396450771982938	0.214028390193876	0.396450771982938	0.350163371769276
142	441	3.14864215531356	1.94031738149734	2.45573197047237	2.24666145345464	4.30418757640316	2.29679347708842	2.26622131569631	2.05956587742444	6.82551173739333	8.39283082409518	2.96851010824464	3.48530795544833	5.75813293856014	3.26000356729024	4.55116056052497	9.83762821666719	9.37178622312154	11.7258491808015	10.5189531513458	8.18133380533268	10.3715007730408	10.154663878431	20.1428352318533	15.9423084380491	13.1558541632072	21.3536474858963	4.92640184682168	13.4011844702991	13.6587141754594	21.3719297297594	12.5259658256519	17.1280320010462	0.156276391845067	0.372217244695776	0.081056969729446	0.0858552442891547	0.00142682032272834	0.297147268777271	0.217595031868624	0.117382392826856	0.0822925829049974	0.0862532824284897	0.000464322180716459	0	0.389039267930497	0.209029372692342	0.389039267930497	0.34244934789353
143	442	3.12849848744176	1.92859395016923	2.44327138561287	2.23505885620367	4.29054732939732	2.28561670379373	2.25391524024028	2.05346608855541	6.78123525584489	8.35102867585112	2.94627183576236	3.46008293213601	5.72767440709416	3.23553344093906	4.51099677351697	9.78868103523684	9.39602347152081	11.7295526299568	10.5153909406763	8.22870951267137	10.4062125136568	10.1287281883942	20.2235912147005	15.9542709152545	13.1254965430363	21.2433040172806	4.89304362534701	13.3307394345393	13.6303192963213	21.2089150235042	12.4553132719316	16.9714385743014	0.154414392788688	0.367587677386942	0.0814262786780192	0.08052213822091	0.00205424476474847	0.295503696825568	0.213241896192855	0.115214879095311	0.0821489227564237	0.0845631712851003	0.000860747526046368	4.3316423341544e-06	0.381663904057823	0.204923921835943	0.381663904057823	0.335462677735406
144	443	3.10816932966404	1.91671733364153	2.43082876454173	2.2234513153846	4.27669958726859	2.27392824397502	2.24146927790132	2.04726101875592	6.73672263764439	8.30894746760788	2.92420122469538	3.434802291479	5.69645404120246	3.21082520528218	4.47055931518605	9.73939425681041	9.41875533567016	11.7313152658227	10.5101650047093	8.27567128726759	10.4394040373475	10.1005720115024	20.3008812698384	15.9626278338176	13.0928444051097	21.1295859825781	4.85879476072592	13.2579222375545	13.5993219570779	21.0428296457663	12.3828821420192	16.8121271970531	0.152697998882388	0.362990014174169	0.0817721543311235	0.0752533721882385	0.00276324192932931	0.29400361494835	0.208907274113746	0.113451369597578	0.081877869084759	0.0829076389703796	0.00134700543481769	0.000163487681872021	0.374333111416542	0.201479594130698	0.374333111416542	0.329030655423844
145	444	3.08765377432678	1.90471421856786	2.41835476292326	2.21178042400353	4.26255003963611	2.26184972802427	2.22887078421212	2.04091394790674	6.69210733909052	8.2666581051192	2.90223502040858	3.40945960519678	5.66470241443572	3.18600532569338	4.42996525464984	9.68976877520134	9.43997302429739	11.7311885279005	10.5033189562622	8.32172252899623	10.4708581537273	10.0705620007665	20.3745719161318	15.9677903786197	13.0581542500307	21.0130776009017	4.82386894872728	13.1833132534211	13.5660615592566	20.8744983835515	12.3090600405222	16.6510847928691	0.151081571890627	0.358429723625067	0.0821262690468545	0.070078614629582	0.00353826282296565	0.29258201071844	0.204601070460002	0.111947619768147	0.081518923718381	0.0812790130612916	0.00190450005956855	0.000429254146602553	0.367055321058282	0.19846394608263	0.367055321058282	0.32298057508779
146	445	3.06695091377638	1.89261129160187	2.4058000364218	2.19998777506656	4.24800437611905	2.24950278633345	2.21610711470541	2.03438815588865	6.64752281648193	8.22423149413884	2.88030996826682	3.38404844500878	5.63265010034461	3.1612002675464	4.38933166102599	9.63980548422307	9.45966774613027	11.7292238556914	10.4948964081524	8.36636663773215	10.5003576724103	10.039064809197	20.444529672446	15.9701697345425	13.0216825784027	20.8943630913643	4.78847988511999	13.1074928562151	13.5308775043849	20.7047460238657	12.2342345720478	16.4892982853175	0.149519473577861	0.353912274307245	0.0825202951833085	0.0650275339833803	0.0043637584521512	0.291173871708658	0.20033319006033	0.110559385041508	0.0811115884856662	0.0796696211347998	0.00251463555283649	0.000753417064514372	0.359838964034669	0.195644534197758	0.359838964034669	0.317139730856183
147	446	3.04605984035922	1.88043523939716	2.39311524070166	2.18801496157977	4.23296828633658	2.23700904929454	2.20316562491389	2.02764692258243	6.6031025261173	8.18173854042053	2.85836281363498	3.35856238263447	5.60052767247981	3.13653649621504	4.34877560343215	9.58950527768903	9.47783070989658	11.7254726886965	10.4849409731973	8.40910701335026	10.5276854030108	10.0064470898047	20.5106210576459	15.9701770864674	12.9836858908291	20.7740266730791	4.75284126567293	13.0310414200128	13.4941091939904	20.5343973537148	12.1587933412033	16.3277545979661	0.14796606570855	0.349443134788308	0.0829859050985798	0.0601297986880747	0.00522417982338008	0.289714185491828	0.196113537743434	0.109142420852149	0.080695365214992	0.0780717907678679	0.00315881606715895	0.00108776246359554	0.352692471397331	0.192788914982103	0.352692471397331	0.311335416857965
148	447	3.02497964642169	1.86821274860736	2.38025103142718	2.1758035765493	4.21734745990784	2.2244901472995	2.19003367037026	2.02065352786885	6.5589799242953	8.13925014971803	2.83633030187791	3.33299498979329	5.56856570439201	3.11214047707303	4.30841415098595	9.53886904941265	9.49445312432411	11.7199864664172	10.4734962642143	8.44944705572542	10.5526241551429	9.97307549560042	20.5727125905967	15.968223619276	12.9444206879131	20.6526525651588	4.717166786155	12.9545393188904	13.4560960296005	20.3642771601048	12.0831239525958	16.1674406543829	0.14637571004715	0.345027773635867	0.0835547711507642	0.0554150771821065	0.00610397794314732	0.288137939640772	0.191952018338019	0.107552482634562	0.0803097557347354	0.0764778495374595	0.00381844575507384	0.00138407637183502	0.345624274197894	0.189664644941687	0.345624274197894	0.305394927222081
149	448	3.00370942431017	1.85597050588612	2.36715806426267	2.16329521298123	4.20104758645202	2.21206771074032	2.17669860660724	2.01337125162868	6.51528846731459	8.09683722778507	2.81414917836049	3.30733983820471	5.53699476963186	3.08813867549416	4.26836437280505	9.48789769320738	9.50952619814063	11.7128166283547	10.460605894021	8.48689016473252	10.5749567384209	9.93931667959477	20.6306707901632	15.9647205178496	12.9041434702582	20.5308249867167	4.68167014233508	12.8785669269241	13.4171774127427	20.1952102300414	12.0076140108327	16.0093433781358	0.144702768358121	0.340671659417528	0.0842585656979573	0.050913037903916	0.00698760381794661	0.286380121728312	0.187858536672791	0.105645325823233	0.0799942618732737	0.0748801250205382	0.00447492876911892	0.00159414481722175	0.338642803487987	0.186039280582531	0.338642803487987	0.299145556077471
150	449	2.98224826637107	1.84373519788704	2.35378699487245	2.15043146388166	4.18397435558826	2.19986337000897	2.16314778915753	2.0057633737427	6.47216161147385	8.05457068037539	2.79175618844759	3.28159049958817	5.50604544175005	3.06465755685219	4.22874333800709	9.43659210288666	9.52304114007392	11.70401461401	10.4463134754347	8.52093974024645	10.5944659624591	9.90553729479848	20.6843621752107	15.9600789670699	12.8631107384676	20.4091281568655	4.64656502998205	12.80370461819	13.3776927449446	20.0280213505307	11.9326511205212	15.8544496927928	0.142901602405919	0.336380260700901	0.0851289610982537	0.0466533492919443	0.00785950845427208	0.28437571932727	0.183842997576456	0.103276705852655	0.0797883854589838	0.0732709447940676	0.00510966926183165	0.00166975382774337	0.331756490319235	0.181680378410654	0.331756490319235	0.292414597553078
151	450	2.96059526495075	1.83153351126375	2.34008847892087	2.13715392225668	4.16603345693574	2.18799875549742	2.14936857355384	1.99779317409169	6.42973281307175	8.01252141324275	2.76908807750406	3.25574054566312	5.47594829429725	3.04182358652087	4.18966811570971	9.38495317226391	9.53498915885176	11.6936318628846	10.4306626212729	8.55109918214207	10.6109346368716	9.8721039942223	20.7336532646041	15.9547101518184	12.8215789931447	20.2881462947183	4.61206514486482	12.7305327667645	13.3379814277338	19.8635353085785	11.8586228862687	15.7037465219219	0.140926573955003	0.332159046053594	0.0861976297097499	0.0426656797846325	0.00870414285861854	0.282059720010469	0.179915305877718	0.100302378157315	0.0797316283202429	0.0716426364350115	0.00570407138575002	0.00156268943138904	0.324973765743265	0.176355494932078	0.324973765743265	0.285029345777844
152	451	2.93854106058694	1.81919690664351	2.32626708754375	2.12353980123895	4.14710887415285	2.17579614584656	2.13518097774337	1.98960973698155	6.38767516024469	7.9709324259712	2.74634589949724	3.22978413682274	5.44615972667412	3.01938635998738	4.15048473654719	9.33221294812563	9.54471512293381	11.6813022619831	10.4132629060454	8.57893257612316	10.6242673562871	9.836982745444	20.7772173935428	15.9458174143198	12.7780215520127	20.1652412142471	4.57715022589729	12.6569860582464	13.2964562885135	19.6976652511784	11.7839235790128	15.5543943755911	0.13894313184884	0.328051937680675	0.0874670468628652	0.0389068743318277	0.00949706469755962	0.279655219471119	0.176103095751827	0.0970883071609023	0.0796229924960582	0.0700714258216736	0.00635941939753215	0.00145665854070176	0.318277081041121	0.1707776662839	0.318277081041121	0.277641178116556
153	452	2.91592797422148	1.80656413032381	2.31253978823889	2.10971805789539	4.12722220416343	2.16259612196991	2.12046382354129	1.98137134417194	6.3455854820898	7.92990687108821	2.72375695354919	3.2037259733275	5.41599993142682	2.99700766034588	4.1105565284603	9.2777862207389	9.55172828200439	11.6666969835866	10.3937739470031	8.60621286802927	10.6346457158504	9.79820424381939	20.8141863708281	15.930794399484	12.7309785578347	20.0377405702785	4.54079456066753	12.5808258078527	13.2515187514449	19.5263511418979	11.7068893482481	15.4030938790662	0.137131667938289	0.324085512434137	0.0889026465578328	0.0353140316652492	0.0102379269513326	0.277407556550651	0.172417501323307	0.0940814006022717	0.0792623230712483	0.0686262275417445	0.00717438114187652	0.00154704167862174	0.31164230481597	0.165762886267218	0.31164230481597	0.270949018338486
154	453	2.8928326188069	1.79367279746363	2.29887583121359	2.09570790113357	4.10648555648479	2.14854776766844	2.10529267228231	1.97305507172429	6.30348284634685	7.88930588376265	2.70129735275684	3.17757543669787	5.38549517182428	2.97468223438057	4.07002650652645	9.22194799913798	9.55626641662826	11.6499233951108	10.3723144210751	8.63275674793902	10.6422680259494	9.75623223402621	20.8451144257279	15.9103377462205	12.6808067487741	19.9061773432071	4.50320366795572	12.5023723340867	13.2034911131916	19.3504579926036	11.6278206164172	15.2501421287119	0.135468958498896	0.320239220851976	0.0904805391574657	0.0318872008961404	0.010947323596928	0.275285083544216	0.16884367734477	0.0912588288886651	0.0786903864429078	0.0672884022362685	0.0081264361533816	0.00180313528873322	0.305067994102633	0.161233147884061	0.305067994102633	0.264851480179312
155	454	2.8693316072958	1.78056052322198	2.28524446667513	2.08152853986106	4.0850110406342	2.13380016674312	2.08974308530113	1.96463799570002	6.26138632075561	7.84899059916342	2.67894321021713	3.1513419084543	5.35467171113546	2.95240482887568	4.02903768582306	9.16497329235718	9.55856730737022	11.6310888639714	10.3490030051905	8.65838090593104	10.6473325969724	9.7115304607422	20.87055578751	15.8851440934388	12.6278628629944	19.7710845134278	4.46458306654199	12.4219459554515	13.1526956704175	19.1708508151624	11.5470178059627	15.095836220893	0.133931779806208	0.316492513472188	0.0921768350245794	0.0286264311357489	0.0116458486113362	0.273256152746966	0.165366778568832	0.0885977624273246	0.0779479490081316	0.0660393105462894	0.00919306396664532	0.00219423581462097	0.298552705935926	0.157110444136455	0.298552705935926	0.259247177374711
156	455	2.84550155264073	1.76726492275783	2.27161494483082	2.06719918298545	4.06291076612898	2.11850240299492	2.07389062393246	1.95609719216054	6.21931497305586	7.80882215245937	2.65667063902701	3.12503477011727	5.32355581262929	2.93017019061541	3.98773308142752	9.10713710943079	9.55886873479504	11.6103007575841	10.3239583762787	8.68290203208392	10.6500377393075	9.66456266864509	20.8910646854424	15.8559100800483	12.5725036386588	19.6329950613355	4.42513827520651	12.3398669904502	13.0994547197862	18.988394621441	11.464781339327	14.940473251974	0.13249690813577	0.312824840832766	0.0939676445219881	0.02553177149532	0.0123540959715471	0.271289116454053	0.161971959748105	0.0860753716254925	0.0770757771640143	0.0648603131128511	0.010351744116266	0.00268963969986924	0.29209499735067	0.153316768026427	0.29209499735067	0.254034723660359
157	456	2.82141906779427	1.75382361123018	2.25795651588792	2.05273903941429	4.04029684248642	2.10280356022481	2.05781084951101	1.94740973716727	6.17728787098736	7.7686616788194	2.63445575228343	3.09866340320722	5.29217373957471	2.90797306638401	3.94625570841725	9.04871445939308	9.55740847946749	11.5876664433648	10.2972992112686	8.70613681647628	10.6505817633427	9.61579260241262	20.9071953487929	15.8233323449585	12.5150858139309	19.4924419673248	4.38507481272942	12.2564557575861	13.0440905579614	18.8039544233061	11.3814116389526	14.7843503183196	0.131141119763129	0.309215653471707	0.0958290780125048	0.0226032710860991	0.0130926596545511	0.269352326960629	0.158644375635205	0.0836688268904102	0.0761146373076504	0.0637327705769974	0.011579956136842	0.00325864338806259	0.285693425381683	0.149774112556004	0.285693425381683	0.249112732771931
158	457	2.79716076570898	1.74027420379802	2.24423843005374	2.03816731805517	4.01728137922383	2.08685272223374	2.04157932337147	1.93855270678164	6.13532408228988	7.72837031341238	2.61227466308333	3.07223718924462	5.26055175524068	2.88580820296568	3.90474858186965	8.98998035127836	9.55442432195235	11.5632932887291	10.2691441870895	8.72790194918676	10.6491629794663	9.56568400672253	20.9195020068294	15.7881075270788	12.455966126974	19.3499582117906	4.34459819789089	12.1720325753625	12.986925481607	18.6183952326246	11.2972091272821	14.6277645162945	0.129841190963829	0.305644401927005	0.0977372458589447	0.0198409790193317	0.0138821336373389	0.267414136561845	0.155369180982746	0.0813552986293207	0.0751052958361347	0.0626380435797727	0.0128551795629712	0.00387054332278558	0.279346547063784	0.146404470727213	0.279346547063784	0.244379818445105
159	458	2.77280325933742	1.72665431562034	2.23042993753556	2.02350322781564	3.99397648585848	2.07079897282269	2.02527160684855	1.92950317706506	6.09344267470319	7.68780919140718	2.59010348452364	3.04576550974993	5.22871612289614	2.86367034714464	3.86335471686213	8.9312097941209	9.55015404281442	11.5372886610926	10.2396119806705	8.74801412029394	10.6459796980662	9.51470062625255	20.9285388888199	15.7509322653186	12.3955013159517	19.2060767751278	4.30391394947105	12.0869177622823	12.9282817873867	18.4325820612632	11.212474226758	14.4710129422633	0.128573898013419	0.302090536736655	0.0996682584241215	0.0172449444062646	0.0147431118969001	0.265442897552853	0.152131530543341	0.0791119572494647	0.0740885191465617	0.0615574927622203	0.0141548939292522	0.00449463594762223	0.273052919431792	0.143129835542081	0.273052919431792	0.239734594415557
160	459	2.74842316163217	1.71300156185614	2.21650028854067	2.00876597760328	3.97049427190769	2.05479139579263	2.00896326127696	1.92023822407894	6.05166271596706	7.6468394479727	2.56791832970133	3.01925774624361	5.19669310581001	2.84155424570511	3.8222171284721	8.87267779695499	9.54483542261845	11.5097599278713	10.2088212689408	8.76629001987647	10.6412302295307	9.46330620568043	20.9348602240322	15.7125031985875	12.334048119027	19.061330637731	4.26322758625008	12.0014316368489	12.8684817719642	18.2473799210886	11.1275073598229	14.3143926925908	0.127316017187442	0.298533508438654	0.10159822607085	0.0148152163581421	0.0156961884102251	0.263406962228806	0.148916579069605	0.0769159731580853	0.0731050736360264	0.0604724787653848	0.0154565787702828	0.00510021770615754	0.266811099520525	0.139872200002635	0.266811099520525	0.235075674418963
161	460	2.7240970855458	1.6993535576644	2.20241873327636	1.99397477632566	3.94694684688875	2.03897907494451	1.9927298479914	1.91073492388472	6.01000327382126	7.6053222182778	2.54569531171333	2.99272328024612	5.16450896725125	2.81945464543131	3.78147883177696	8.81465936881493	9.53870624192923	11.4808144564807	10.1768907288295	8.78254633801293	10.6351128842479	9.41196448968389	20.9390202417341	15.6735169657948	12.2719632743639	18.9162527799951	4.22274462700811	11.9158945175655	12.8078477320032	18.0636538239676	11.0426089489192	14.1582008636416	0.126044324761446	0.294952767570995	0.103503259161944	0.0125518439862105	0.0167619571543043	0.261274682884854	0.145709481314152	0.0747445167624239	0.072195725701623	0.0593643622303095	0.0167377136206615	0.00565658504197564	0.260619644364801	0.136553557110902	0.260619644364801	0.230301672191001
162	461	2.69990164403085	1.68574791820411	2.18815452194992	1.97914883289036	3.92344632031897	2.02351109407932	1.97664692832657	1.90097035254381	5.96848341600556	7.56311863749135	2.52341054365658	2.96617149327791	5.13218997048881	2.79736629310746	3.74128284185413	8.757429518735	9.53200428131155	11.4505596143367	10.1439390372657	8.79659976478196	10.6278259726058	9.36113922294069	20.9415731711937	15.63467020585	12.2096035201252	18.7713761823148	4.1826705905253	11.8306267229352	12.7467019641676	17.8822687817669	10.9580794164895	14.0027345517803	0.124735597010976	0.291327764671676	0.105359468060217	0.0104548764017163	0.0179610121061282	0.259014411816149	0.142495392029597	0.0725747584697227	0.0714012417404467	0.0582145037980388	0.0179757780149864	0.00613303439866131	0.254477110999441	0.13309589986891	0.254477110999441	0.225311201467345
163	462	2.67591345003993	1.67222225863426	2.17367690476863	1.96430735620493	3.90010480171563	2.00853653699801	1.96079006361717	1.89092158611763	5.92712221025973	7.52008984078225	2.50104013862803	2.93961176685945	5.09976237879162	2.77528393551778	3.701772173781	8.70126325574949	9.52496732133017	11.4191027688549	10.1100848711787	8.80826699026216	10.6195678049926	9.31129415012855	20.9430732416787	15.5966595576625	12.1473255944747	18.6272338250851	4.14321099558181	11.7459485714612	12.685366765121	17.7040898063534	10.8742191849762	13.8482908533716	0.12336661021158	0.287637950278689	0.107142963128485	0.00852436271590395	0.0193139472426862	0.256594501317845	0.139259465968553	0.0703838686872233	0.0707623881495915	0.0570042641096165	0.0191482514878557	0.00649886221979845	0.248382056459261	0.129421221278683	0.248382056459261	0.220002875983673
164	463	2.65220911652556	1.65881419411385	2.15895513193979	1.94946955517695	3.87703440059603	1.99420448750155	1.94523481519792	1.8805657006676	5.88593872432354	7.47609696331937	2.47856020972463	2.91305348251119	5.06725245542862	2.75320231944649	3.66308984263499	8.64643558889269	9.51783314254988	11.386551287451	10.0754469074975	8.81736470453216	10.6105366917965	9.26289301592521	20.9440746824571	15.5601816601419	12.0854862355758	18.4843586887005	4.10457136095779	11.6621803816467	12.6241644315272	17.5299819095937	10.791328676822	13.6951668647803	0.121914140638802	0.28386277493003	0.10882985472956	0.00676035204001968	0.0208413565409693	0.25398330368509	0.135986857883634	0.0681490178221682	0.0703199313261527	0.0557150038060866	0.0202326135738676	0.00672336494897197	0.242333037779082	0.125451514342251	0.242333037779082	0.214275309475661
165	464	2.6282304286577	1.6452990686739	2.14399893981414	1.93434874515232	3.85352633059444	1.98000156176079	1.92961139207805	1.86986489792141	5.84493328045235	7.43164501374096	2.45591504289415	2.88625174757366	5.03451967458342	2.73118730491894	3.62453117337211	8.59131378929044	9.50917969967481	11.3516818227896	10.0390428004463	8.82397884131143	10.5987615564653	9.2135341381722	20.9410454487445	15.5215729819847	12.0217587927492	18.3392189864478	4.06575429692368	11.5776138328727	12.5609672323824	17.3554913150923	10.7076282130082	13.5416035884306	0.12040000265171	0.280102995999964	0.110535522099257	0.00520578388820248	0.0223814770403419	0.251252759218932	0.132716401445128	0.0658714623787395	0.069896870818372	0.0543827469513707	0.0212898817738528	0.00690775651110631	0.236238521019983	0.121336921711617	0.236238521019983	0.208373847355952
166	465	2.603464781815	1.63146319438719	2.12885293521073	1.91870598526434	3.82890878535321	1.96536410346369	1.91354909050833	1.85881754779545	5.80408336760708	7.38728728709088	2.43309218859566	2.85901151188068	5.00142973324563	2.70929648841756	3.58539442491447	8.53433601261445	9.49765048906485	11.3134484455281	9.99999205903559	8.82839508199234	10.5825181821125	9.160850032518	20.930658918172	15.4772307647778	11.9539641063827	18.1885213433676	4.02576373341772	11.4905824047168	12.4937912054199	17.1762219112249	10.6214184743135	13.3859322970427	0.118868247042586	0.276459647969566	0.11237611468473	0.00389214108307767	0.0237881731941652	0.248495814480518	0.129497023733907	0.0635778254411836	0.0693127792873787	0.0530570015952425	0.0223935773639335	0.00716469769581218	0.230031679019816	0.117284851128217	0.230031679019816	0.202606021270857
167	466	2.57805720426313	1.61736063847527	2.11353867403936	1.90263210010174	3.80334934440175	1.95036578768686	1.89712210268574	1.84745497863417	5.76337380358583	7.34295734814645	2.41013265669302	2.83141692069265	4.96801822889332	2.68751222141215	3.54582701328867	8.47588359471775	9.48358160376839	11.2722246500714	9.95856614237402	8.83072973816282	10.562375168624	9.10535574035085	20.9137774536305	15.4279428067658	11.8826801512398	18.0331563574867	3.98480716872175	11.4014691159771	12.4231743004085	16.993125207015	10.5331204228765	13.2285854924247	0.117329004736802	0.272912597037053	0.114328898165802	0.00280228769861957	0.0251054801004238	0.245712331155155	0.126329019618459	0.0612833272868372	0.0686032827995964	0.0517393543575235	0.0235399355416446	0.00748065524370267	0.223748128978559	0.113303193228225	0.223748128978559	0.196963724306556
168	467	2.55215272426777	1.60304546815972	2.0980777122098	1.88621791425322	3.77701558726949	1.93508028950695	1.88040462080724	1.835808518782	5.7227894061867	7.29858876168498	2.38707745705007	2.80355211926997	4.93432075900449	2.66581685537253	3.50597635452128	8.41633787145343	9.46730913683385	11.2283839308244	9.91503650957039	8.83109912141078	10.5389011158861	9.04756630305899	20.8912634180109	15.3744969061934	11.8084849020842	17.8740146268312	3.94309210111761	11.3106569854515	12.3496544671175	16.8071527114861	10.4431550208355	13.0699956763847	0.115792406659729	0.269441709400639	0.116371138222299	0.00191908780880334	0.0263774328571029	0.242902170928152	0.123212683967273	0.0590031881930382	0.0678040074214498	0.0504313918580359	0.0247251915045215	0.00784209589539109	0.217423488096189	0.109399838647813	0.217423488096189	0.191438849549232
169	468	2.5258963700946	1.58857175066212	2.08249160563186	1.86955425230751	3.75007509348587	1.91958128400056	1.86347083706982	1.82390949658339	5.68231499320777	7.25411509248376	2.3639675995307	2.77550125287306	4.90037292105718	2.64419274176851	3.46598986463889	8.35608017867451	9.44916918130962	11.1822997821922	9.86967461973344	8.82961954332414	10.5126646237847	8.98799676203063	20.8639791742042	15.3176808613052	11.7319563336793	17.7119867494276	3.90082602888713	11.218529031938	12.2737696553159	16.6192559336619	10.351943230329	12.9105953507309	0.114268583736736	0.26602685125854	0.118480100534045	0.00122540548760464	0.0276480665621874	0.240065195484816	0.120148311648839	0.0567526284371231	0.066950579219363	0.0491347007166011	0.025945580450099	0.00823548639149074	0.211093373572683	0.105582678023155	0.211093373572683	0.186023290085061
170	469	2.4994331700093	1.57399355320404	2.0668019102153	1.85273193885331	3.72269544258031	1.90394244624434	1.84639494367045	1.81178924038278	5.64193538244716	7.20946990532011	2.34084409399876	2.74734846676232	4.8662103125294	2.6226222320699	3.42601495966809	8.29549185223409	9.42949783024412	11.1343456985797	9.82275193197193	8.82640731549084	10.484234292206	8.92716215865402	20.8327870851013	15.2582824703458	11.6536724207888	17.5479633233023	3.85821645031217	11.1254682742348	12.1960578147728	16.4303863825659	10.2599060134956	12.7508170172714	0.112767666893195	0.262647888808971	0.120633050780865	0.000704104808998629	0.0289614163136622	0.237201266510456	0.117136197531647	0.0545468682964307	0.0660786242597604	0.0478508675530414	0.0271973375759127	0.00864729347261517	0.20479340260802	0.101859601990425	0.20479340260802	0.180708939000227
171	470	2.47290815227754	1.55936494300704	2.05103018186992	1.83584179847935	3.69504421408224	1.8882374513149	1.8292511328061	1.79947907852461	5.60163539170295	7.16458676497133	2.3177479503181	2.71917790619815	4.83186853089921	2.60108767774652	3.38619905563545	8.23495422798519	9.40863117668574	11.0848951743918	9.77453990539459	8.82157874949879	10.4541787210361	8.86557753431739	20.7985495135931	15.1970895315598	11.5742111381761	17.3828349464819	3.81547086367455	11.0318577311399	12.1170568952574	16.2414955672217	10.1674643324736	12.5910931778145	0.111299787054475	0.259284688250146	0.122807254642583	0.000338049846960065	0.0303615172095126	0.23431024569038	0.114176636484185	0.0524011280482974	0.0652237686090662	0.0465814789871781	0.0284766980794975	0.00906398387937746	0.198559192402176	0.0982385011857967	0.198559192402176	0.175487689380909
172	471	2.44646634516501	1.5447399872927	2.0351979765055	1.81897465577436	3.66728898752108	1.87253997428887	1.81211359667375	1.78701033935333	5.56139983877324	7.11939923621473	2.2947201783526	2.69107371644096	4.79738317364462	2.57957143026816	3.34668956856755	8.17484864178089	9.3869053136829	11.0343217040336	9.72530999911017	8.81525015693592	10.4230665101611	8.80375793040896	20.7621288225707	15.1348898431919	11.4941504606048	17.2174922169927	3.77279676725612	10.9380804214512	12.0373048465385	16.0535349966528	10.0750391494015	12.4318563341682	0.109875075145948	0.255917115780281	0.124979977799023	0.000110104675464129	0.0318924043477229	0.231391994709893	0.111269923374942	0.0503306279700604	0.0644216383337046	0.045328121638833	0.0297798971583886	0.00947202435239092	0.192426360155128	0.094727266245441	0.192426360155128	0.170351434313286
173	472	2.42025277693736	1.53017275328259	2.01932685003182	1.80222133532702	3.63959734242627	1.85692369024287	1.79505652747038	1.77441435121338	5.52121354145614	7.07384088382761	2.27180178796611	2.66312004275116	4.76278983824365	2.55805584110465	3.30763391449099	8.11555642947425	9.36465633428398	10.98299878191	9.67533367222741	8.80753784939014	10.391466259467	8.74221838831696	20.7243873749249	15.0724712034867	11.4140683628386	17.0528257328611	3.73040165933872	10.8445193639668	11.9573396183855	15.8674561798827	9.9830514264179	12.2735389881406	0.108503662092984	0.252525037597591	0.127128485930011	3.13336848556389e-06	0.0335981128262781	0.228446375254306	0.108416353072408	0.0483505883390571	0.0637078595001001	0.0440923821278284	0.0311031700101212	0.00985788163226908	0.186430523066855	0.0913337878055334	0.186430523066855	0.165292066883539
174	473	2.3944124758603	1.51571730819829	2.00343835835868	1.78567266172607	3.61213685832724	1.84146227425354	1.77815411739296	1.7617224424492	5.48106131754972	7.02784527258729	2.24903378902248	2.63540103038916	4.72812412217434	2.5365232617258	3.26917950943235	8.05745892691831	9.34222033153741	10.9312999024259	9.62488238385508	8.79855813844939	10.35994656884	8.68147394942963	20.6861875335466	15.0106214106889	11.3345428196411	16.8897260921136	3.68849303820418	10.7515575774848	11.8776991605673	15.6842106259351	9.89192212566114	12.11657364154	0.107195678820954	0.249088319900292	0.12923004471537	0	0.0355226777431636	0.225473249008925	0.105616220445072	0.0464762294326257	0.0631180581746769	0.0428758470739857	0.0324427518322306	0.010208022459625	0.180607298337333	0.0880659565022466	0.180607298337333	0.16030148017785
175	474	2.36909047019949	1.50142771926137	1.98755405739586	1.76941945956023	3.5850751147534	1.8262294013975	1.76148055863847	1.74896594140523	5.44092798485209	6.98134596727105	2.22645719138559	2.60800082461535	4.69342162291472	2.51495604360142	3.2314737694182	8.00093746996614	9.31993339849158	10.8795985599863	9.57422759310191	8.78842733570159	10.3290760381662	8.62203965513519	20.6483916613269	14.950128263043	11.2561518057755	16.7290838927765	3.64727840213435	10.6595780808032	11.798921422853	15.5047498438334	9.80207220926972	11.9613927961745	0.105961256255228	0.245586828886598	0.131261919834925	8.35686439826233e-05	0.0377101341963642	0.222472477659059	0.102869820361423	0.044722771528102	0.0626878604238589	0.0416801030971267	0.0337948778222515	0.010508913575072	0.174992303166541	0.0849316629717545	0.174992303166541	0.155371567282395
176	475	2.3444317882206	1.4873580536934	1.97169550305314	1.75355255341819	3.55857969123419	1.81129874675137	1.74511004340388	1.73617617642592	5.40079836116135	6.93427653265623	2.2041130049193	2.58100357069015	4.65871793794282	2.49333653820132	3.19466411047513	7.94637339447079	9.29813162819489	10.8282682489962	9.52364075907664	8.77726175273465	10.2994232673316	8.56443054682187	20.6118621211567	14.8917795587938	11.1794732960058	16.5717897328764	3.60696524941106	10.56896389272	11.7215443550117	15.3300253426013	9.71392263938211	11.8084289538522	0.104810525321177	0.242000430754725	0.133201376968501	0.000236703374407732	0.0402045172838643	0.219443922890014	0.10017744768995	0.0431054349028246	0.0624528923140708	0.0405067368170732	0.0351557831777195	0.0107470217192236	0.169621154754455	0.0819387978502295	0.169621154754455	0.150494221283359
177	476	2.31992392462848	1.47334679262038	1.95569703090829	1.73780032030329	3.53180129759263	1.79647245888074	1.72899141360185	1.72314543075562	5.36067231368196	6.88636123843195	2.1817656102241	2.55399256527984	4.62362571619961	2.47163456487377	3.15825967938071	7.89253474754169	9.27567607077041	10.7751827880517	9.47166289631125	8.76390331970464	10.2686133926951	8.50720139633207	20.5741062250717	14.8330920177947	11.1019542655693	16.4137406570188	3.56669715782966	10.4778967828006	11.6430380116541	15.1568905323501	9.62574905151774	11.6552619010739	0.103752102974506	0.238380999185427	0.135108747094696	0.000548987996193961	0.0427175537027824	0.216313636097313	0.097526419704697	0.0416847647467091	0.0622100155742121	0.0393033117612736	0.0364958556924632	0.0108472266287581	0.164408936614901	0.0790586298381784	0.164408936614901	0.145615994299923
178	477	2.29500815552177	1.45921030926576	1.93940545326054	1.72184913146838	3.50389496003857	1.78151602384272	1.7129988728196	1.70967859705248	5.32056854124566	6.83746968838929	2.1591866850841	2.52655201044534	4.58781183074743	2.44985072510592	3.12171832261819	7.83803882736087	9.25130994114988	10.7182828030844	9.41686321367499	8.74732693169118	10.2341711496988	8.44865532038012	20.532231921747	14.7712642517573	11.0209826580894	16.2507795859851	3.5255835979149	10.3845523953962	11.56085556077	14.9818519607904	9.53574976103698	11.4995598116918	0.102780293145472	0.234792341687242	0.137057546912212	0.00110606189338558	0.0449764626442526	0.213024320084041	0.0949049344465118	0.0404879883400802	0.0617617073330489	0.0380267471456571	0.0377963929955962	0.0107674104284214	0.159251029688144	0.0762545784417212	0.159251029688144	0.140701898189035
179	478	2.26976018125685	1.44496950899722	1.92286104110185	1.70572680287649	3.47503473268161	1.76644812295123	1.69709465576596	1.69582591778162	5.28050010909154	6.78775344845841	2.13642818513854	2.49876740953896	4.55139321524632	2.42801354357594	3.08511050577272	7.78304084639031	9.22519257959472	10.6580419995028	9.35955546178253	8.7278483476676	10.1965145368534	8.38892987766221	20.4865025290325	14.7066068967131	10.9370479009084	16.0837159320652	3.48378090704278	10.2893045614841	11.4755096221971	14.8053408433441	9.4442297498397	11.3418877685414	0.10188375722128	0.231232225200054	0.13904482068103	0.00188487250864755	0.0470485179472842	0.209600813646849	0.0923146079340931	0.0394803490958879	0.0611520167568057	0.0366926631227669	0.0390699950375805	0.0105435434409278	0.154153497313815	0.0735227605054534	0.154153497313815	0.135771515643518
180	479	2.2442557021901	1.43064529718247	1.90610406542419	1.68946115049064	3.44539466963138	1.7512874375202	1.68124099714975	1.68163763540819	5.24048008245864	6.73736408456949	2.11354206602669	2.47072426591303	4.51448680335634	2.40615154496196	3.04850669442945	7.727696017092	9.19748332636637	10.5949340827153	9.30005339124855	8.7057833266072	10.15606155267	8.32816262687454	20.437181364778	14.6394305886933	10.8506394213687	15.9133591075491	3.4414454225893	10.192527112041	11.3875128157732	14.6277883954332	9.35149399982578	11.1828108544582	0.101051156589134	0.227698416663749	0.141067612661135	0.00286236728464617	0.0490009934508875	0.206067955582391	0.0897570561861403	0.0386270904270838	0.0604249930117071	0.035316679845146	0.0403292617688785	0.0102115959889919	0.149122402831547	0.07085929287397	0.149122402831547	0.130844429356197
181	480	2.21857041867792	1.41625857918921	1.88917479721953	1.6730799902739	3.4151488249975	1.73605264886353	1.6654001316798	1.66716399239733	5.20052152658603	6.68645316265268	2.0905802833878	2.44250808291987	4.47720952873753	2.38429325394214	3.01197735417352	7.67215955192793	9.16834152172624	10.5294327581302	9.23867075268772	8.68144762748331	10.1132301956593	8.2664911267133	20.3845317468333	14.5700459637295	10.7622466468125	15.7405185247267	3.39873348193044	10.094593878044	11.297377761336	14.4496258324798	9.25784749289509	11.0228941522775	0.100271152636235	0.22418868301821	0.14312296711251	0.00401549366404641	0.0509011629940723	0.202450584687319	0.0872338952213514	0.037893455746618	0.0596246852639775	0.0339144174653375	0.0415867931399527	0.00980753839532811	0.14416380958097	0.0682602923918654	0.14416380958097	0.125940222019896
182	481	2.19278003107669	1.40183026038514	1.87211350747983	1.65661113818926	3.38447125288958	1.72076243829515	1.64953429406492	1.65245523121416	5.16063750671277	6.63517224863817	2.06759479286111	2.41420436391179	4.43967832504992	2.36246719519463	2.97559295059008	7.61658666336008	9.13792650593577	10.4620117311561	9.17572129671473	8.65515700926922	10.0684384643322	8.20405293587465	20.3288169930484	14.4987636578531	10.672359004582	15.5660035958881	3.35580142244219	9.99587869046993	11.2056170787233	14.2712843699059	9.16359521094749	10.8627027448349	0.0995324067497883	0.220700791203324	0.145207928295137	0.00532119908951323	0.0528163004158473	0.198773539758286	0.0847467410584251	0.0372446884674407	0.0587951426798413	0.0325014961358849	0.0428551891012651	0.00936734098265068	0.139283780901719	0.0657218759037352	0.139283780901719	0.121078476327439
183	482	2.16696023974278	1.38738124613795	1.85496046719705	1.6400824101998	3.35353600741724	1.70543548712898	1.63360571901395	1.63756159432382	5.12084108807792	6.58367290845614	2.04463755008589	2.38589861224112	4.40201012595357	2.34070189339756	2.93942394926428	7.56113256385043	9.1063976192564	10.3931447072014	9.11151877394424	8.62722723093825	10.0221043571997	8.1409856130548	20.2703004212729	14.4258943070956	10.5814659220198	15.390623733323	3.31280558150055	9.89675538029585	11.1127433877729	14.0931952231337	9.06904213588286	10.7028017149657	0.0988235803169953	0.217232508158976	0.147319540468998	0.00675643100371293	0.0548136795552232	0.195061659591945	0.0822972097160599	0.036646032002503	0.0579804144255229	0.031093536009331	0.044147049603278	0.00892697407367393	0.134488380133425	0.0632401602541743	0.134488380133425	0.11627877497165
184	483	2.14118674503259	1.37293244181536	1.83775594736317	1.62352162226851	3.3225171426901	1.69009047667892	1.61757664123571	1.62253332419145	5.08114533592055	6.53210670803672	2.02176051070138	2.35767633126018	4.36432186510853	2.31902587322911	2.90354081578126	7.50595246586096	9.07391420194953	10.3233053916745	9.04637693499095	8.59797405146373	9.97464587277269	8.07742671694993	20.2092453493569	14.3517485474883	10.4900568264679	15.2151883493216	3.2699022964815	9.79759777849873	11.0192693083225	13.915789607585	8.97449324960108	10.5437561455055	0.0981333347250604	0.21378160082505	0.149454847894077	0.00829813684931091	0.0569605742512094	0.191339782984948	0.079886917212955	0.0360627297647556	0.0572245496672471	0.0297061572382189	0.0454749745964537	0.0085224079911127	0.129783670615719	0.0608112622877774	0.129783670615719	0.111560700645353
185	484	2.1155352473025	1.35850475278506	1.82054021897015	1.60695659035845	3.29158871281779	1.67474608825891	1.60140929543901	1.60742066328218	5.0415633154797	6.48062521331013	1.99901563034684	2.32962302432129	4.32673047617483	2.29746765936741	2.86801401572616	7.45120158185367	9.04063559427661	10.2529674899837	8.98060953046951	8.56771322981895	9.92648100956197	8.01351380625623	20.1459150951501	14.2766370150626	10.3986211452687	15.0405068561737	3.22724790476105	9.69877971605549	10.9257074602099	13.7394987386819	8.88025353400202	10.3861311192896	0.0974503313611862	0.210345836141432	0.151610894830357	0.00992326406897215	0.0593242583428155	0.187632748733948	0.0775174795678084	0.0354600251671486	0.0565715975712381	0.028354979975092	0.0468515640312545	0.00818961305768084	0.125175715688235	0.0584312988491407	0.125175715688235	0.106943836041371
186	485	2.0900814469089	1.34411908441475	1.80335355300994	1.59041513043264	3.26092477190991	1.65942100318285	1.58506591633269	1.59227385406115	5.00210809199445	6.42937999020651	1.97645486466152	2.30182419477677	4.28935289281252	2.27605577649061	2.83291401468414	7.39703512429054	9.00672113649906	10.1826047075375	8.91453031099461	8.53676052497722	9.87802776607846	7.94938443966987	20.0805729765023	14.2008703458501	10.3076483057646	14.8673886661692	3.18499874371518	9.60067502394308	10.8325704632728	13.5647538318465	8.78662797098554	10.2304917191535	0.0967632316125756	0.206922981048007	0.153784725537819	0.011608760105362	0.0619720056690511	0.183965395635598	0.0751905127993187	0.0348031616226325	0.0560656073037205	0.0270556243724932	0.0482894178581424	0.00796455959609332	0.120670578690604	0.0560963867828579	0.120670578690604	0.10244776385253
187	486	2.06490104420816	1.32979634207214	1.78623622047453	1.57392505845411	3.2306993740761	1.64413390276467	1.56850873862557	1.5771431389935	4.96279273070385	6.37852260465603	1.95413016928468	2.27436534597895	4.25230604868166	2.25481874927687	2.79831127824034	7.34360830563354	8.97233016887832	10.1126907497444	8.84845302718093	8.50543169591188	9.82970414083305	7.88517617588706	20.0134823112635	14.1247591758822	10.2176277352977	14.6966431915983	3.14331115071988	9.5036575331385	10.740370937349	13.3919861025009	8.69392154245153	10.0774030279328	0.0960606968664332	0.20351080248466	0.155973384276448	0.0133315724011465	0.0649710900689267	0.180362562486551	0.0729076329261851	0.0340573825441586	0.0557506280309186	0.0258237105829661	0.0498011360275804	0.00788321792906432	0.116274322962459	0.0538026429335243	0.116274322962459	0.0980920667716534
188	487	2.04006973955668	1.31555743112491	1.76922849235586	1.55751419038591	3.20108657342596	1.62890346831829	1.55169999702648	1.56207876054435	4.92363029684697	6.32820462258887	1.93209349985556	2.24733198128014	4.21570687744227	2.23378510240433	2.7642762719799	7.29107633834467	8.93762203167579	10.0436993220128	8.78269142964314	8.47404250159621	9.78192813233662	7.82102657360397	19.9449064172834	14.0486141411902	10.1290488612105	14.5290798447507	3.10234146315114	9.4081010746187	10.6496215022762	13.2216267660669	8.60243923029984	9.92743012846271	0.0953313885099604	0.200107067391276	0.158173915306225	0.0150686483989904	0.0683887853814507	0.176849088083459	0.0706704559671056	0.033187931344677	0.0556707089190568	0.0246748587590533	0.0513993184900301	0.00798155837930814	0.111993011843432	0.0515461841457352	0.111993011843432	0.0938963274915645
189	488	2.01566323331083	1.30142325694078	1.75237063964593	1.54121034219107	3.17226042406913	1.61374838115762	1.53460192624423	1.54713096117884	4.88463385566286	6.2785776099352	1.91039681201342	2.22080960403266	4.17967231275441	2.21298336055113	2.73087946148798	7.23959443488591	8.90275606515293	9.97610412975096	8.71755926899592	8.44290870100355	9.73511773910006	7.75707319151679	19.8751086124119	13.9727458778057	10.0424011108451	14.3655080379165	3.06224601838496	9.31437947936065	10.5608347778922	13.0541070379668	8.51248601643036	9.78113810357882	0.0945639679303614	0.19670954270774	0.160383362887134	0.01679693554156	0.0722923654456336	0.173449811222975	0.0684805979407792	0.0321600514371381	0.05586989913436	0.0236246890532981	0.053096565195954	0.0082955512695394	0.107832708673155	0.0493231272640853	0.107832708673155	0.0898801287050883
190	489	1.99139278960322	1.28729564248186	1.73528307948133	1.52477535168727	3.1433166324641	1.59846974884969	1.51725419489744	1.53192247850672	4.84573042411075	6.22859442605433	1.88879214291766	2.1943510008031	4.14353384222625	2.19229331237374	2.69809335668923	7.18880050561257	8.86679293800138	9.9071743824671	8.65092513578101	8.40967100320204	9.68747384317138	7.69307130667995	19.802745609545	13.8962840917649	9.95526105265903	14.2015355647868	3.02229021708391	9.2204693793461	10.471185058662	12.8875325612215	8.42252264771644	9.63572061184766	0.0937788852969589	0.193331872873476	0.162616522427336	0.0186639084598723	0.0764514000493539	0.169958389344135	0.0663565787114073	0.0309099621672491	0.05626361330839	0.0226310042544251	0.054857774215606	0.00867190763798875	0.103857744412645	0.0469385310148249	0.103857744412645	0.0858416242503699
191	490	1.96694971412264	1.27307488102062	1.71763079100452	1.5079962235846	3.11336955299991	1.58289481961185	1.499733842013	1.51610970149839	4.8068501340313	6.1772802974497	1.86702923367142	2.1675165257554	4.10664588352341	2.17158857433853	2.66581199384946	7.138235286335	8.82883698408388	9.83428559271772	8.58080980510316	8.37217462894345	9.6371415449728	7.62867255089141	19.7264954971844	13.8182075278038	9.865218097103	14.032881337791	2.98173243983739	9.1243966958577	10.377926911407	12.7199641870404	8.33102546035067	9.48837662827308	0.0930047129863595	0.189986296204938	0.164887274226448	0.0208087964959698	0.0806113852160477	0.166189475774299	0.064309541953816	0.0294323897344755	0.0567349824619933	0.0216433565390122	0.0566410313830832	0.00895217982561247	0.100108419312547	0.0442497476364117	0.100108419312547	0.0816044512354348
192	491	1.94237976955976	1.25877958339028	1.69952088821622	1.49093852418456	3.08262121168196	1.5670814857334	1.48205915791211	1.49979334966003	4.76801072298575	6.12489534076768	1.84515659582963	2.14040303363799	4.06915976539213	2.15088841283854	2.63398812806552	7.0879082276977	8.78911304141849	9.75807092048393	8.5077553044216	8.33104210472651	9.58445517057655	7.5638590149627	19.6466536565886	13.7386003800033	9.7727809345097	13.8605214473265	2.94071849391162	9.02660919382395	10.2816933644993	12.5517659431276	8.23832282021183	9.33967921034639	0.0922422956966902	0.186668470457549	0.16719128988163	0.0231961791590511	0.0848034841380603	0.162199403142609	0.0623300394026398	0.0277803378324051	0.0572796303453197	0.0206649901413829	0.0584487182946117	0.00916460010921227	0.0965547506469286	0.041331334241749	0.0965547506469286	0.077226417257926
193	492	1.9177287186053	1.24442836042408	1.68106048511711	1.47366781978875	3.05127363451566	1.55108763950371	1.46424843291599	1.48307414249778	4.72922992853533	6.07169967265463	1.82322274094719	2.11310737919925	4.03122681657866	2.13021209426681	2.60257451443429	7.0378287803452	8.74784594802327	9.67916352574686	8.43230366119557	8.28689595704995	9.52974904605485	7.49861278970536	19.5635154690157	13.6575468424442	9.67845825521176	13.6854319837908	2.89939418657285	8.92755463817318	10.1831174463113	12.3833018571877	8.14474309317866	9.19020141555894	0.0914924781260786	0.183374053386736	0.169524240990043	0.0257906359583173	0.089058860007738	0.158044504078203	0.0604086227925147	0.0260068101546269	0.0578931807085199	0.0196991492958611	0.0602832165464182	0.00933740076559053	0.0931667556898621	0.038257847943743	0.0931667556898621	0.0727653299154905
194	493	1.89304232394993	1.23003982295526	1.66235669570792	1.4562496766987	3.01952884750641	1.53497117321209	1.44631995734584	1.46605279951781	4.69052548824129	6.0179534097569	1.80127618057902	2.08572641718759	3.99299836582923	2.10957888501637	2.57152390805262	6.98800639492202	8.70526054191626	9.59819656848765	8.35499690288427	8.24035871241247	9.47335749747993	7.43291596593089	19.4773763157243	13.5751311092075	9.58275874954182	13.5085890375813	2.85790532508729	8.82768079383385	10.0828321852153	12.2149359569247	8.05061464512993	9.04051630140205	0.0907561049726527	0.180098702747924	0.171881799148847	0.0285567464029675	0.0934086760174262	0.153781111210221	0.0585358438580752	0.024164810394729	0.0585712573017442	0.01874907823677	0.0621469077347289	0.00949881407154929	0.0899144517154158	0.0351038458552964	0.0899144517154158	0.0682789968057715
195	494	1.86836634828436	1.21563258181704	1.64351663398934	1.43874966121596	2.98758887665963	1.5187899791479	1.42829202152288	1.44883004022627	4.65191513966486	5.96391666872088	1.77936542628002	2.0583570023514	3.95462574189006	2.08900805148029	2.54078906401736	6.93845052207269	8.66158166111551	9.51580320868742	8.27637705694695	8.19205289731282	9.41561485092402	7.36675063445083	19.3885315779725	13.491437374374	9.48619110783255	13.3309686990953	2.81639771672119	8.72743542573433	9.98147060958351	12.0470322700432	7.95626584194441	8.89119692536706	0.0900340209345407	0.176838076296538	0.174259635955204	0.0314590900022029	0.0978840953594715	0.149465557167803	0.0567022543339564	0.0223073422463	0.0593094838751431	0.0178180211984332	0.0640421734557705	0.00967707230389103	0.0867678559976619	0.0319438850893152	0.0867678559976619	0.0638252255264145
196	495	1.84374655429927	1.20122524784265	1.62464741396207	1.42123333964209	2.95565574798071	1.50260194960046	1.41018291576833	1.43150658412933	4.61341662036728	5.9098495661929	1.75753898960511	2.0310959894391	3.91626027350743	2.06851886005159	2.51032273742538	6.88917061244172	8.61703414363909	9.43261660632731	8.19698615084282	8.1426010382497	9.35685543245934	7.3000988860767	19.2972766370187	13.4065498320246	9.3892640204165	13.1535470587304	2.77501716874077	8.62726629880303	9.87966574778827	11.8799548242473	7.86202504950085	8.7428163449453	0.0893270707098695	0.173587831788005	0.176653423006274	0.0344622462652224	0.102516281226219	0.145154174580089	0.0548984059547939	0.0204874094029286	0.0601034841788669	0.0169092224151747	0.0659713953057691	0.00990040773941736	0.0836969858106686	0.0288525227587044	0.0836969858106686	0.0594618236750626
197	496	1.81922870468533	1.18683643186532	1.60585614962683	1.40376627827863	2.92393148747506	1.48646497685912	1.39201093040338	1.41418315073315	4.57504766790978	5.85601221881934	1.73584538210919	2.00404023319907	3.87805328942755	2.04813057712332	2.48007768337354	6.84017611667363	8.57184282750504	9.34926992138844	8.1173662120311	8.09262566172184	9.29741356815811	7.23294281162002	19.2039068741213	13.3205526762402	9.29248617762634	12.9773002068838	2.73390948841226	8.52762117796836	9.77805062820176	11.7140676472414	7.768220633678	8.59594761762811	0.0886360989967671	0.170343626977749	0.179058831899216	0.0375307947012269	0.107336396810015	0.140903296076218	0.0531148504552224	0.0187580155582026	0.0609488819630656	0.0160259261213176	0.0679369548809514	0.0101970526549308	0.0806718584285073	0.0259043159763674	0.0806718584285073	0.0552465988493611
198	497	1.79485856213326	1.1724847447183	1.58724995498432	1.38641404342715	2.89261812114808	1.47043695321321	1.37379435574925	1.39696045954388	4.53682601985361	5.80266474324656	1.71433311534718	1.97728658837973	3.84015611839667	2.02786246908851	2.45000665695869	6.79147648541296	8.52623255073141	9.26639631385195	8.03805926797102	8.04274929422798	9.23762358409256	7.16526450189231	19.1087176705386	13.2335301011017	9.19636626979472	12.803204233953	2.69322048300189	8.42894782815879	9.6772582791964	11.5497347667297	7.67518096035464	8.45116380090681	0.0879619504933608	0.167101119621197	0.181471534231193	0.0406293148194159	0.112375605303204	0.13676925428533	0.0513421395698772	0.0171721644057103	0.06184130097789	0.0151713765511856	0.0699412337775437	0.0105952393272334	0.0776624911252479	0.0231738218552096	0.0776624911252479	0.0512373586469543
199	498	1.77068188933374	1.1581887972348	1.56893594403524	1.36924220138917	2.86191767500518	1.45457577095207	1.35555148212716	1.37993923006768	4.49876941375999	5.75006725612092	1.69305070087399	1.95093190972947	3.80272008916101	2.00773380234022	2.4200624132777	6.74308116930422	8.48042815133626	9.18462894369895	7.95960734612181	7.99359446226681	9.17781980633492	7.09704604770511	19.012004407529	13.14556630069	9.10141298725426	12.6322352303355	2.6530959597759	8.33169401430263	9.57792172914434	11.3873202104167	7.58323439540952	8.30903795227274	0.0873054698977787	0.163855967473773	0.183887201599366	0.043722386128989	0.117665069898134	0.132808381836566	0.0495708250333933	0.0157828596390412	0.0627763649734902	0.0143488179391023	0.0719866135917726	0.0111232000331274	0.0746389011749604	0.0207355975081356	0.0746389011749604	0.0474919106654879
200	499	1.74674444897746	1.14396720024807	1.55102123078029	1.35231631846628	2.83203217505177	1.43893932236503	1.33730059985831	1.36322018181072	4.46089558719018	5.69847987408878	1.67204665024452	1.92507305199669	3.76589653046684	1.98776384327147	2.39019770742742	6.69499961899192	8.43465446733764	9.10460097091059	7.88255247394268	7.94578369233709	9.11833656095741	7.02826953986993	18.9140624663507	13.056745469086	9.00813502033761	12.4653692864287	2.61368172600051	8.23630750132835	9.48067400641791	11.2271880060066	7.4927093047214	8.17014312921723	0.0866675019081479	0.160603828290903	0.186301505600894	0.0467745881391477	0.123235953787148	0.129077011359063	0.047791458580406	0.0146431049517826	0.0637496977000167	0.013561494519391	0.0740754759198642	0.0118091670494146	0.0715711058517143	0.0186642000480504	0.0715711058517143	0.0440680625026038
201	500	1.7230920037551	1.12983856459132	1.5336129292202	1.33570196096001	2.80316364729325	1.42358549974144	1.31905999926391	1.34690403427915	4.4232222777054	5.64816271379651	1.6513694750137	1.8998068699298	3.72983677106039	1.9679718582753	2.36036529450472	6.6472412851206	8.3891363367536	9.02694555546799	7.80743667889287	7.89993951093751	9.05950817403226	6.9589170691983	18.8151872282622	12.9671518003704	8.91704105937738	12.3035824926299	2.57512358894196	8.14323605416437	9.38614813938938	11.0697021812037	7.40393405416904	8.03505238923162	0.086048891222597	0.157340359828013	0.188710117832939	0.0497505003590906	0.129119420162595	0.125631475481964	0.04599459194555	0.0138059040375234	0.0647569229076196	0.0128126505263758	0.0762102023580453	0.0126813726528974	0.068429122429581	0.0170341865878574	0.068429122429581	0.041023621755949
202	501	1.69952985442052	1.11560772000307	1.51628167821852	1.31908877713379	2.7748086115275	1.40827907703793	1.30057042541602	1.33048672615656	4.38561508036848	5.59777779695609	1.63085737694511	1.87475157880585	3.69381290501881	1.94821098256367	2.33080898459103	6.60000966499411	8.34276772244132	8.94901360009439	7.73179580572542	7.85348174061152	8.99988554138385	6.8888490395286	18.7130394538704	12.8759620897503	8.82599772676508	12.1431486011882	2.53684959041131	8.05064553059078	9.29165288924467	10.9133284039544	7.31547237368654	7.90136706472473	0.0853576978377985	0.153972191260037	0.19102924246984	0.0527226874099522	0.135292173889797	0.122334765496134	0.044182303073707	0.0129421654016495	0.0658778610809401	0.0120832310459618	0.07829778709035	0.0136405651617827	0.0651710493824169	0.015505477389945	0.0651710493824169	0.0379942740374903
203	502	1.67585951606633	1.10110369492062	1.49858000984149	1.30216876062305	2.74635531703617	1.39277454057517	1.28161766985981	1.31346862194521	4.34794917346262	5.54599897886306	1.61033276755037	1.84950571543956	3.65709152530325	1.92834313026184	2.30176741171141	6.55345929267185	8.29445079434559	8.8680632044805	7.65313430652714	7.80373303939113	8.93799316076048	6.81798928050727	18.6055045120079	12.7824604913893	8.73279537728638	11.9801116403124	2.49825643281577	7.95662072076632	9.19440909199562	10.7564877883931	7.22585499723246	7.76658613568334	0.0845244278988179	0.150431857549689	0.193198248276734	0.0557893732775021	0.14170247965991	0.119017639528378	0.0423678795131701	0.0117443156269275	0.0671791169796697	0.0113552335579297	0.080264786020091	0.0145781555944142	0.0617990003855413	0.013740016988117	0.0617990003855413	0.0346387928896239
204	503	1.65212107289141	1.08638139822546	1.48058787789375	1.28501099578738	2.71784338405029	1.37711435118851	1.26228759262617	1.29595707987926	4.31025666937962	5.49310412653913	1.58982047300645	1.82413661688581	3.61981570898597	1.90840073613294	2.27318556687811	6.50752617393165	8.24442270111591	8.78458832405865	7.57194711975784	7.75117018700798	8.87412576112023	6.74641502165796	18.4932146962717	12.6868922378038	8.63782829986529	11.8151031143393	2.45944291431577	7.86148778818712	9.09491788825318	10.5994775315066	7.13536079672223	7.63112913096567	0.0835835953263707	0.146753875134064	0.195247553736969	0.0589536265178907	0.148338840404027	0.115688080461739	0.0405586874036921	0.0102976355230162	0.0686364907665354	0.0106334808874167	0.0821429233224129	0.0155083702777994	0.058349015515214	0.0118153989023995	0.058349015515214	0.0310496178056332
205	504	1.62835460909464	1.07149573879904	1.46238523617995	1.26768456698633	2.6893124328009	1.3613409697133	1.242666053746	1.27805945819288	4.2725696805113	5.43937110700599	1.56934531949031	1.79871162019947	3.58212853313914	1.88841623494006	2.24500844110338	6.46214631455136	8.19292059140179	8.69908291426116	7.48872918387737	7.6962699631937	8.80857807142117	6.67420349250432	18.3768023002586	12.5895025615102	8.54149078342572	11.6487545276061	2.42050783307177	7.76557289634947	8.99368041862834	10.4425948302813	7.0442686440713	7.49541557942997	0.0825697140411727	0.14297276045026	0.197207577333894	0.0622185156872699	0.155189759053242	0.112354071179262	0.0387620928850265	0.00868740589957473	0.0702257826042643	0.00992279585955991	0.08396392317246	0.0164454355389455	0.0548571348476969	0.00980921665282164	0.0548571348476969	0.0273191882788044
206	505	1.60460020887487	1.05650162552285	1.44405203850474	1.25025855857947	2.66080208351903	1.3454968569849	1.2228389132502	1.25988311512023	4.23492031924947	5.38507778728532	1.54893213317891	1.77329806243542	3.54417307483499	1.86842206144633	2.21718102539949	6.41725572030881	8.14018161385273	8.61204093052035	7.40397543734556	7.6395091476799	8.7416448206214	6.60143192257	18.2568996175656	12.4905366950248	8.44417711689163	11.4816973844495	2.3815499872442	7.66920220874949	8.89119782373215	10.2861368817038	6.95285741119512	7.35986500993448	0.0815172979639394	0.139123029935372	0.199108737550861	0.065587109341791	0.162243738538648	0.109023594563991	0.0369854620969257	0.0069989075662622	0.071922792655583	0.00922800129949575	0.0857595097453766	0.0174035777048603	0.0513593984592513	0.00779906375941053	0.0513593984592513	0.0235399438024229
207	506	1.58089795643098	1.04145396727834	1.42566823867277	1.23280205492639	2.6323519564357	1.32962447383866	1.20289203116967	1.24153540889548	4.19734069798592	5.33050203439885	1.5286057402492	1.74796328064855	3.50609241114573	1.84845065041486	2.18964831077869	6.37279039698184	8.08644291711823	8.52395632826856	7.31818081862223	7.58136452019822	8.67362073767898	6.52817754137864	18.1341389417895	12.3902398708641	8.34628158918695	11.3145631892066	2.34266817499351	7.5727018888834	8.78797124417557	10.1304008827609	6.86140597000913	7.22489695133742	0.0804608610153859	0.135239200026495	0.200981452871218	0.069062476037606	0.169489281791339	0.10570463349897	0.0352361611791427	0.0053174213327376	0.0737033210832183	0.00855392003236144	0.0875614072163072	0.0183970231025508	0.0478918464261378	0.00586253374219359	0.0478918464261378	0.0198043238697725
208	507	1.55728793596184	1.02640767294699	1.40731379048871	1.21538414038665	2.60400167178197	1.31376628110993	1.1829112675353	1.22312369775279	4.15986292911247	5.27592171536824	1.50839096687816	1.72277461189373	3.46802961914361	1.82853443660874	2.16235528825324	6.32868635034828	8.03194164984779	8.4353230629381	7.23184026616722	7.52231286048028	8.604800551552	6.45451757845388	18.0091525665272	12.2888573215444	8.24819848923563	11.1479834462142	2.30396119448013	7.47639810024741	8.68450182056958	9.97568403043894	6.77019319242877	7.09093093249704	0.0794349171162282	0.131355787160726	0.202856141778318	0.0726476843308665	0.176914891742408	0.102405170867244	0.0335215562714308	0.00372822800866013	0.0755431680498974	0.00790537488329379	0.089401339760396	0.0194399980590245	0.0444905188246183	0.0040772201211996	0.0444905188246183	0.0162047679741391
209	508	1.53381023166631	1.01141765141027	1.38906864775718	1.19807389931981	2.57579084978885	1.29796473963407	1.16298248237798	1.20475533992633	4.12251912502092	5.22161469721522	1.48831263924273	1.69779939322584	3.4301277759008	1.8087058547911	2.1352469488354	6.28487958618598	7.97691496069092	8.3466350899613	7.14544871844037	7.46283094825771	8.53547899119854	6.38052926331938	17.8825727853756	12.186634279582	8.15032210596162	10.9825896598093	2.26552784386453	7.38061700633769	8.58129069352526	9.82228352172467	6.67949795036948	6.95838648227156	0.078473980187182	0.127507307775161	0.204763222755506	0.0763458027777233	0.184509071322949	0.099133189551857	0.0318490135135432	0.0023166084036883	0.0774181337183467	0.00728718867742995	0.0913110315527873	0.0205467289012889	0.0411914557309541	0.00252071641645513	0.0411914557309541	0.012833715608807
210	509	1.51050492774327	0.996538811549643	1.37101276428287	1.18094041608545	2.54775911068739	1.28226231024644	1.14319153572862	1.18653769365026	4.08534139810308	5.16785884696145	1.46839558351988	1.67310496169975	3.39252995848955	1.78899733972503	2.10826828353742	6.24130611027277	7.9215999982971	8.25838636477049	7.0595011139015	7.40339556326214	8.46595078557668	6.30628982549877	17.7550318919316	12.0838159774934	8.05304672828887	10.8190133343289	2.22746692130712	7.28568477065045	8.47883900365352	9.67049655360465	6.58959911574672	6.82768312951923	0.0776125641489624	0.123728278306896	0.206733114286136	0.0801598999343285	0.192260323464054	0.0958966724358534	0.0302258990452327	0.00116784332748199	0.0793040182512936	0.0067041842399066	0.0933222067686258	0.0217314419563516	0.0380306972214048	0.00127061614798851	0.0380306972214048	0.00978360626706198
211	510	1.48741210839159	0.981826062246581	1.35322609387039	1.16405277504313	2.51994607470861	1.26670145378238	1.12362428761811	1.16857811715875	4.04836186075076	5.11493203162866	1.44866462588657	1.64875865437034	3.35537924398206	1.76944132617365	2.08136428337157	6.19790192838649	7.86623391131585	8.17107084279799	6.97449239101044	7.34448348522518	8.39651066364451	6.23187649451571	17.6271621797921	11.9806476477949	7.95676664514132	10.6578859741098	2.18987722496837	7.19192755668188	8.37764789156542	9.52062032306546	6.50077556047592	6.69924040309828	0.076885182922285	0.120053215193027	0.208796234853557	0.0840930443568335	0.200157151096818	0.0927036024022765	0.0286595790062518	0.000367213589699489	0.0811766218114646	0.00616118439586055	0.0954665895830556	0.0230083635512193	0.0350442833722335	0.000404512835827209	0.0350442833722335	0.0071468794421885
212	511	1.46457185781013	0.967334312382554	1.33578859032442	1.14748006055243	2.49239136208355	1.25132463107726	1.10436659807735	1.15098396868597	4.01161262535577	5.06311211823853	1.42914459251977	1.6248278082925	3.31881870945055	1.75007024890006	2.05447993935009	6.15460304630498	7.81105384839666	8.08518247947613	6.89091748822704	7.28657149387848	8.32745335436009	6.15736649989384	17.499595942554	11.8773745230028	7.86187614544291	10.4998390834891	2.15285755300871	7.09967152792819	8.27821849787195	9.3729520270937	6.41330615647252	6.57347783186696	0.0763263504278661	0.116516634870649	0.210983002941118	0.0881483046013898	0.208188057152334	0.0895619623341721	0.0271574195363546	0	0.0830117445615867	0.00566301197042907	0.0977759041712215	0.0243917200129004	0.0322682542597008	0	0.0322682542597008	0.00501597462747227
213	512	1.44202426019777	0.953118470839031	1.3187802074496	1.13129135697291	2.46513459304325	1.23617430296642	1.08550432713724	1.13386260646607	3.97512580430991	5.01267697381276	1.40986030959642	1.6013797605211	3.28299143196725	1.73091654266737	2.02756024248525	6.11134546980606	7.75629695818904	8.00121523023723	6.80927134401111	7.23013636895365	8.25907358668152	6.0828370711568	17.372965473814	11.7742418356335	7.76876951811759	10.3455041668037	2.11650670358858	7.00924284788556	8.18105196318409	9.22778886267598	6.32746977565198	6.45081494468348	0.0759705805864204	0.11315305377686	0.213323837032169	0.0923287492241491	0.216341544561694	0.0864797351145832	0.0257267867752928	0.000151483368042937	0.0847851866643867	0.00521448978874872	0.100281874708267	0.0258957376684015	0.0297386499600674	0.000134671160533006	0.0297386499600674	0.00348333131619682
214	513	1.41980939975337	0.939233446497482	1.30228089905059	1.11555574866414	2.43821538781874	1.22129293028522	1.06712333482866	1.11732138873323	3.93893351000499	4.96390446537305	1.39083660329349	1.57848184811101	3.24804048860435	1.7120126422387	2.0005501837893	6.06806520466759	7.70220038934249	7.91966305051361	6.73004889682251	7.17565489018232	8.19166608956688	6.00836543782825	17.2479030671693	11.6714948182034	7.67784105208932	10.1955127283905	2.08092347486844	6.9209676800502	8.08664942811286	9.08542802679887	6.24354528992972	6.33167127040609	0.0758523873186643	0.109996988348754	0.215849155610061	0.0966374467812625	0.224606116255993	0.0834649036265545	0.0243750468628203	0.000906944503486828	0.0864727482825915	0.00482044067595677	0.103016225369337	0.0275346428447303	0.0274915105495948	0.000886119837455013	0.0274915105495948	0.00264138900164923
215	514	1.3977721102741	0.925426797905754	1.28608996143971	1.10005453701028	2.41151495537202	1.20644760473431	1.048591384455	1.10086014147745	3.90283855898504	4.91570043032792	1.37198725202992	1.55597340897017	3.21339269289975	1.69318403760563	1.97368459423568	6.02515988038127	7.64754671997843	7.83808440970471	6.65095358428877	7.12127879197076	8.12343517263322	5.93284047427027	17.120582354722	11.567047130891	7.587278451783	10.0477296713459	2.04566349206533	6.83365675217551	7.99303533717719	8.94454711702464	6.16040734184173	6.21486276066997	0.0758572470563813	0.106859679001676	0.218429373136865	0.100998143075756	0.233050011076508	0.0804394072020538	0.0231163652523738	0.00182771826220907	0.0882107450592765	0.00441726469238646	0.105851851328552	0.0292244996247869	0.0252910053346189	0.00209236630979692	0.0252910053346189	0.00213022132998431
216	515	1.37574821312949	0.911442896477518	1.26995919664822	1.08453936061501	2.38489245172576	1.1914134906889	1.02932892431666	1.08397267006752	3.86665268701985	4.86690873056575	1.35321859816512	1.53365228574325	3.17844499700093	1.67426138080166	1.94720843369578	5.98300489359372	7.59113524245653	7.75405118935007	6.56965959655044	7.06504278763235	8.05267720254017	5.85533918388222	16.9873685859484	11.4590379359232	7.49524356584589	9.89978798070153	2.01027400358809	6.74602320111603	7.89812134336102	8.80379180618109	6.07687347444137	6.09899774040604	0.0758570066843685	0.103558034712247	0.220930842688546	0.105349998780062	0.241738177161499	0.0773372737594893	0.0219534640105385	0.00247898922507783	0.0901304106754302	0.00395244002689499	0.108654170028291	0.0308846551841464	0.0229169190781788	0.00353621317338604	0.0229169190781788	0.00156799312129285
217	516	1.35376427387694	0.897331870392972	1.25389731705918	1.06903480966723	2.358354417702	1.17624515799618	1.0095008419401	1.06675730180578	3.83042138533983	4.81771426982796	1.3345443137868	1.51152357259031	3.14329568589455	1.65528484965277	1.92108188652884	5.94150290081516	7.53322817678358	7.66807746309213	6.48661800083674	7.00724812525945	7.97982499380963	5.7762209897436	16.8491814805061	11.3480507188889	7.40209189953544	9.75197128369691	1.97484124238477	6.65824680401965	7.80223939997288	8.6634114041531	5.99313691042019	5.98418429841616	0.0758657358028586	0.100135074759473	0.223377890669294	0.109719204754439	0.250654181387538	0.0741846190615651	0.0208765441967877	0.00295181278923673	0.0921999223506491	0.00344740669740506	0.111443689046089	0.0325342604888285	0.0204287150415878	0.00521242742344352	0.0204287150415878	0.00101428062976172
218	517	1.33184685807387	0.883143847832315	1.23791303505566	1.05356547435583	2.33190739412275	1.16099717650335	0.989272024851775	1.04931236399456	3.79419014517543	4.76830195185599	1.31597807098268	1.48959236367141	3.10804304456722	1.63629462198495	1.89526513709409	5.9005565585558	7.47408774296644	7.58067730457339	6.40227986437695	6.9481960529444	7.90531136096351	5.69584531493394	16.7069407580527	11.2346689653771	7.3081789581091	9.60456320757156	1.93945144140345	6.57050733803428	7.70572146032127	8.52365522082557	5.90939087246975	5.87053052350221	0.0758975040120854	0.0966338184223638	0.225794843483297	0.114131951859147	0.259781590631194	0.0710075588709869	0.0198758068705962	0.00333724435183114	0.0943874573045305	0.00292360472183939	0.11424091595948	0.0341924665048534	0.0178858564861621	0.00711577605519098	0.0178858564861621	0.000528660109578194
219	518	1.31002253127769	0.868928956975746	1.2220150630207	1.03815594486972	2.30555792181007	1.14572411605761	0.968807360578155	1.03173618393617	3.75800445775705	4.71885668039125	1.29753354184048	1.4678637531466	3.0727853580056	1.61733087562417	1.86971836975076	5.86006852332587	7.41397616101193	7.49236478743631	6.31709625440031	6.88818781877953	7.82956911852371	5.61457158253277	16.561566138246	11.1194761609767	7.21386024682432	9.45784737956503	1.90419083359221	6.48298458030779	7.60889947771474	8.38477256608337	5.82582858328159	5.75814450446605	0.0759663809122824	0.093097284979928	0.228206027534744	0.118614430954447	0.269103971769037	0.0678322089504586	0.0189414530914376	0.0037263393100051	0.0966611927566707	0.00240247411812033	0.117066358345999	0.0358784241982408	0.0153478066732149	0.00924102606385002	0.0153478066732149	0.000170707814928228
220	519	1.28831785904582	0.854737326003463	1.20621211333737	1.02283081139779	2.27931254158598	1.13048054650613	0.9482717366457	1.01412708893295	3.72190981431513	4.66956335917518	1.27922439844788	1.44634283517594	3.0376209111963	1.59843378839641	1.84440176885808	5.81994145163558	7.35315565092687	7.40365398532335	6.23151823813609	6.82752467085719	7.75303108101214	5.53275921561959	16.4139773407436	11.0030557912767	7.11949127093854	9.31210742691681	1.86914565189912	6.39585830798809	7.51210540546179	8.2470127498114	5.74264326554727	5.64713433010955	0.0760864361036838	0.0895684937111737	0.230635769227825	0.123192832900598	0.278604891677638	0.0646846850626857	0.0180636839187871	0.004210153060904	0.0989893059266671	0.00190545490417082	0.119940523783179	0.0376112845350107	0.0128740288640625	0.0115829444446427	0.0128740288640625	0
221	520	1.26675940693566	0.840619083095666	1.19051289838873	1.00761466412894	2.25317779427252	1.11532103769613	0.927830040580869	0.996583406287229	3.68595170608009	4.6206068919492	1.26106431289262	1.42503470391946	3.00264798912599	1.57964353812766	1.81927551877528	5.78007799999514	7.2918884327181	7.31505897187698	6.14599688281353	6.76650785726972	7.67613006295071	5.45076763727393	16.2650940852031	10.885991341866	7.02542753570921	9.16762697686648	1.83440212927225	6.30930829822306	7.41567119687095	8.11062508189456	5.66002814195834	5.53760808923457	0.0762717391865223	0.0860904638951092	0.233108394966729	0.127893348557861	0.288267917233567	0.0615911029703724	0.0172327004121182	0.00487974100167188	0.101339974034116	0.00145398709791333	0.122883919848556	0.0394101984811829	0.0105239863200184	0.0141362981927897	0.0105239863200184	7.61129189790211e-05
222	521	1.24537374050464	0.826624356432554	1.17492613055785	0.992532093252059	2.22716022069171	1.10030015947478	0.907647159910123	0.979203463301333	3.65017562428236	4.57217218245476	1.24306695726239	1.40394445353724	2.96796487678127	1.56100030264391	1.79429980386159	5.74038082491476	7.23043672639243	7.22709382073967	6.06098325566189	6.70543862610946	7.59929887886131	5.36895627057531	16.1158360912822	10.7688662983336	6.93202454639377	9.02468965665356	1.80004649865967	6.2235143281606	7.31992880525073	7.97585887221772	5.57817643520635	5.42967387064298	0.0765363597610317	0.082706214810743	0.235648231155644	0.132742168786494	0.298076615313393	0.0585775784362235	0.0164387036309053	0.00582615852945323	0.103681374298615	0.00106951071727057	0.125917054119662	0.0412943170027775	0.00835714230239715	0.0168958543035131	0.00835714230239715	0.000458622826052135
223	522	1.22418742531016	0.812803274194324	1.15946052222776	0.977607688956059	2.2012663616656	1.0854724816893	0.887887982159922	0.962085587277592	3.61462706015236	4.52444413443326	1.22524600364491	1.38307717818932	2.9336698591488	1.54254425977112	1.76943480847624	5.70075258290467	7.1690627519567	7.14027260555389	5.97692842391043	6.64461822546875	7.52297034326586	5.28768453860324	15.9671230786385	10.6522641462683	6.83963780824968	8.88357909351757	1.76616499300945	6.13865617494861	7.22521018390966	7.84296343066578	5.49728136798285	5.32343976313665	0.0768943674274461	0.0794587657370835	0.238279604198762	0.13776548444676	0.308014552793688	0.0556702272229437	0.0156718946346224	0.00714046104139343	0.105981683939759	0.000773465780165017	0.129060434174034	0.0432827910658141	0.00643296007251437	0.019856379772035	0.00643296007251437	0.00120710597540707
224	523	1.20322702690964	0.799205964561177	1.14412478578155	0.962866041429826	2.17550275801621	1.07089257418686	0.868717394856729	0.945328105518334	3.57935150492052	4.47760765162615	1.2076151241279	1.36243797203575	2.89986122121521	1.5243155873353	1.74464071697847	5.66109593047508	7.10802872941774	7.05510939996211	5.8942834547884	6.58434790343994	7.44757727068626	5.20731186443726	15.8198747669297	10.5367683712593	6.74862282653437	8.74457891469807	1.73284384526967	6.05491361573497	7.13184728615627	7.71218806712364	5.4175361629794	5.21901385551744	0.0773598317859986	0.0763911359531393	0.24102684050027	0.142989486398916	0.318065296551021	0.0528951650932379	0.0149224744827443	0.00891370393463653	0.108209080177148	0.000587292304519482	0.132334567589205	0.045394771636313	0.00481090289168429	0.0230126415935765	0.00481090289168429	0.00238113862123068
225	524	1.18251911086049	0.78588255571331	1.12892763360226	0.94833174086226	2.14987595056558	1.05661500681467	0.850300285527002	0.929029345325886	3.54439444981726	4.43184763777487	1.19018799079905	1.34203192923659	2.86663724796713	1.5063544631624	1.71987771372749	5.6213135241362	7.04759687878237	6.97211827760679	5.81349941552505	6.52492890811536	7.37355247564442	5.12819767115686	15.6750108758135	10.4229624588953	6.65933510650532	8.60797274743461	1.70016928838839	5.97246642766758	7.04017206529906	7.58378209147616	5.33913404288754	5.11650423658722	0.0779468224369222	0.0735463447379184	0.243914266464355	0.148440365503223	0.328212413461962	0.0502785078098105	0.0141806442347445	0.0112369426063268	0.110331740230376	0.000532430308256449	0.135759961942708	0.0476494096802936	0.00355043402122091	0.0263594067633584	0.00355043402122091	0.00404029701770892
226	525	1.16209024272013	0.772883175830923	1.11387777807295	0.934029377442259	2.12439248013575	1.04269434941991	0.832801541697204	0.913287634002579	3.50980138607301	4.38734899662082	1.17297827574608	1.3218641439519	2.83409622439121	1.48870106507842	1.69510598308255	5.58130802039825	6.98802942005742	6.89181331213041	5.73502737334965	6.46666248758736	7.30132877266224	5.05070138184159	15.5334511249474	10.3114298947654	6.57213015341994	8.47404421896665	1.6682275553137	5.89149438789434	6.95051647464655	7.45799481360826	5.26226823039883	5.01601899514786	0.0786694089804514	0.0709674113704291	0.246966208495211	0.154144312619942	0.338439470403081	0.0478463711353667	0.0134366049500974	0.0142012324536094	0.11231784131904	0.000630319809298618	0.13935712481208	0.0500658561637763	0.00271101672243956	0.0298914422766026	0.00271101672243956	0.00624415741902906
227	526	1.1417401667421	0.76007746000064	1.09893229334802	0.919759216581045	2.09889505017918	1.02894839408812	0.815528055677826	0.897690650787009	3.47559357956762	4.34404007591679	1.15590484968155	1.30197532485321	2.80222529300852	1.47142211618376	1.67054214353594	5.54138099352579	6.92793616716827	6.81247376003157	5.65713285130646	6.40800614021562	7.22867307839244	4.97233390848974	15.3907412093251	10.1988566983714	6.48576155783027	8.34206841483161	1.63676533763723	5.81166550091883	6.8618840277381	7.3339309639288	5.18629236774943	4.91847512008079	0.0793955177781362	0.0685419801724217	0.250188783299945	0.15988376578935	0.348938442310337	0.0454938884272018	0.0127487740426411	0.0173185398199753	0.11428695348562	0.000740970474251479	0.143100154239197	0.0526381423999853	0.00211198213252106	0.0334775016258444	0.00211198213252106	0.00882926750425606
228	527	1.12128214356194	0.747308843068678	1.08404547814407	0.905336066395751	2.07325498044959	1.01517415934056	0.797754608962465	0.881810415847403	3.44173827680908	4.30166371473083	1.13888874308178	1.28238993434973	2.77090850247273	1.45452802353423	1.64639928034881	5.50186477843918	6.86594851664519	6.73219009225229	5.57796793991773	6.34743039854334	7.15336984656104	4.89076951592038	15.2424066056129	10.0820280413359	6.39887089068251	8.21116438287179	1.60549161535824	5.7325253974648	6.77313555379488	7.21060912605496	5.11048728724252	4.82447017759061	0.080006178531666	0.0661360403766297	0.253560304505318	0.165459073623501	0.359873995651432	0.0431096807937037	0.0121714293808679	0.0201071023930128	0.116368022704785	0.000731947778765174	0.146946326173446	0.0553410639857412	0.00154745078312302	0.0370160460472762	0.00154745078312302	0.0115980715540287
229	528	1.10076301331007	0.73458815285462	1.06922188168747	0.890806331134135	2.04752173622085	1.00139505467797	0.779597922852234	0.865721767880533	3.40819993996997	4.26012655377727	1.12194686768015	1.26308869720792	2.74008949696938	1.43797449088892	1.62263227803366	5.46270817263239	6.80236106240235	6.65119320410016	5.49781355762966	6.28525606193808	7.07587819729986	4.80661265644419	15.0893367059775	9.96167613742936	6.3116456278254	8.08138169378414	1.57443605403625	5.65407029401028	6.68438897964815	7.08814938968406	5.03493699667013	4.73363312246396	0.0805351158514827	0.0637601286285348	0.25706339389499	0.170923292840315	0.371188734600547	0.040710095624215	0.0116885627062346	0.0226673825860135	0.118543290094418	0.000636025454328282	0.150890915053621	0.0581649183124586	0.0010390700272751	0.0405464041516059	0.0010390700272751	0.0145589907248955
230	529	1.08022961611692	0.721926217178051	1.05446605320459	0.876216415043955	2.02174478276687	0.987634489601122	0.76117471864825	0.849499545583172	3.37494303122293	4.21933523377045	1.10509613521004	1.24405233819429	2.70971192068401	1.42171722200693	1.59919602110299	5.42385997359935	6.73746839835393	6.56971399088277	5.41695062288845	6.22180392976743	6.99665725074074	4.72046778237185	14.9324209025858	9.83853320042205	6.22427324510766	7.95276991826569	1.54362831923074	5.57629640703335	6.59576223212921	6.9666718445134	4.95972550382431	4.64559290948747	0.081016054348029	0.0614247815736215	0.260680673252624	0.176329480157713	0.382825263331866	0.038311480308078	0.0112841657601987	0.0250998428122686	0.120794996772404	0.000485977232429713	0.15492919531852	0.061100002771552	0.000608487218008547	0.0441079045495436	0.000608487218008547	0.017720446173406
231	530	1.05972879211289	0.709333863858558	1.03978254192179	0.861612722372971	1.99597358536152	0.973915873610763	0.742601717651631	0.833218587652092	3.34193201274055	4.17919639542471	1.08835345740481	1.22526158207533	2.67971941780212	1.40571192064735	1.5760453940693	5.38526897883402	6.67156511841409	6.48798334790772	5.33566005414032	6.15739480139896	6.91616612701549	4.63293934601405	14.7725485876046	9.71333144408431	6.13694121837805	7.82537862701338	1.51309807650123	5.49919995301208	6.50737323806932	6.8462965802403	4.8849368164971	4.55997849344777	0.0814827186317476	0.0591405358573723	0.264394764361879	0.181730692293615	0.394726186019573	0.0359301822346358	0.0109422302842164	0.0275049454850698	0.123105383856628	0.000314576844558823	0.159056441406937	0.064136614754436	0.000277349708353691	0.0477398758517973	0.000277349708353691	0.021090859056109
232	531	1.0393073814284	0.696821920715725	1.02517589706547	0.847041657368943	1.97025760927869	0.960262616207655	0.72399564116349	0.816953732784066	3.30913134669544	4.13961667945436	1.07173574599783	1.20669715361752	2.65005563250928	1.38991429056928	1.55313528144509	5.34688398583034	6.604945816497	6.40623217048258	5.25422276983145	6.09234947620025	6.83486394625595	4.54463179968146	14.6106091532006	9.58680308218645	6.04983702348528	7.69925739072422	1.48287499140722	5.42277714842453	6.41933992429978	6.72714368656207	4.81065494248055	4.47641882913149	0.0819688333130804	0.0569179281252697	0.268188289006419	0.187179985965942	0.406834106837849	0.0335825487932309	0.0106467480197445	0.0299831530177082	0.125456692464972	0.000154598022204078	0.163267927757669	0.0672650516525248	6.73048513406549e-05	0.0514816466690755	6.73048513406549e-05	0.0246786505295526
233	532	1.01901222419386	0.684401215569136	1.01065066786197	0.832549624279628	1.94464631979227	0.946698126892555	0.705473210484945	0.800779819675868	3.27650549526021	4.10050272657377	1.05525991272249	1.18833977758736	2.620664208991	1.37428003553183	1.53042056774287	5.30865379208226	6.53790508651683	6.32469135391496	5.17291968840806	6.02698875353888	6.75320982859395	4.45614959568475	14.4474919915408	9.45968032849881	5.9631481362781	7.57445578009522	1.4529887295082	5.34702420974877	6.33178021765185	6.60933325317603	4.7369638895667	4.39454287132527	0.0825081230024687	0.0547674950227973	0.272043868969903	0.192730417892616	0.419091629960879	0.0312849273732057	0.0103817107082396	0.0326349278234748	0.127831163715321	3.88144968548332e-05	0.16755892880951	0.0704756108572329	0	0.0553725456120877	0	0.0284922417502864
234	533	0.998890160539705	0.672082576238378	0.99621140353768	0.818183027352786	1.91918918217616	0.93324581516622	0.687151146917112	0.784771687024267	3.24401892060746	4.06176117749725	1.03894286931214	1.17017017875134	2.59148879143281	1.35876485929407	1.50785613747513	5.27052719508373	6.47073752238775	6.24359179351244	5.09203172831636	5.96163343278243	6.67166289416131	4.3680971863346	14.284086494792	9.33269539679171	5.87706203260523	7.4510233658233	1.42346895636369	5.27193735346285	6.24481204495683	6.49298536977949	4.66394766554761	4.31397957481574	0.0831343123103556	0.0526997731954382	0.275944126035994	0.198435044791556	0.431441359562845	0.0290536653639033	0.010131110091159	0.0355607323156617	0.13021103872556	0	0.171924719001257	0.0737585897599751	9.70825073622894e-05	0.0594519012915415	9.70825073622894e-05	0.0325400538748593
235	534	0.978988030596336	0.659876830543033	0.981862653318965	0.803988270836177	1.89393566170422	0.91992909052941	0.669146171761105	0.769004173526039	3.21163608490981	4.02329867293914	1.02280152750017	1.15216908187596	2.56247302402025	1.34332446561511	1.48539687515438	5.2324529923287	6.40373771802393	6.16316438458261	5.01183980800254	5.89660431329848	6.59068226308987	4.2810790239417	14.1212820551208	9.20658050083548	5.79176618831542	7.32900971860549	1.39434533753318	5.19751279604485	6.15855333304597	6.37822012606977	4.5916902782153	4.23435789438952	0.0838811258471836	0.0507252992886754	0.279871681988352	0.204346923380684	0.443825899817931	0.026905110154666	0.00987893790995886	0.0388610289075595	0.132578558613572	7.0928263128156e-05	0.176360572771706	0.0771042857521653	0.000380199726457864	0.0637590423181464	0.000380199726457864	0.0368305080598188
236	535	0.959352674494173	0.647794806302689	0.967608966432197	0.790011758977557	1.86893522365036	0.90677136248288	0.651575006318043	0.753552117877955	3.17932145033987	3.98502185361378	1.00685279901994	1.13431721172769	2.53356055093884	1.32791455825405	1.46299766529312	5.19437998131111	6.33720026733955	6.08364002243307	4.9326248459128	5.83222219445459	6.51072705551144	4.19569956081672	13.9599680646942	9.08206785440044	5.7074480792574	7.20846440913873	1.36564753857617	5.12374675397283	6.07312200875058	6.26515761174417	4.52027573536183	4.15530678483326	0.0847822882233945	0.0488546099479918	0.283809158610639	0.210519110377921	0.45618785490032	0.0248556091348366	0.00960918590609627	0.0426362800124593	0.134915964497241	0.000284373017728656	0.180861764559653	0.0805029962252184	0.000870999010317064	0.068333297302611	0.000870999010317064	0.0413720254617158
237	536	0.940030932363633	0.63584733133693	0.953454892103748	0.77629989602469	1.84423733328846	0.89379604052739	0.634554371889041	0.738490358776787	3.14703947907023	3.9468373602355	0.991113595604826	1.11659529307304	2.50469501637412	1.31249084096997	1.44061339240384	5.15625695952491	6.27141976424876	6.0052496023714	4.85466776049337	5.76880787561836	6.43225639155787	4.11256324927034	13.8010339156789	8.95988967125692	5.6242951812799	7.08943700812006	1.33740522505218	5.05063544372484	5.98863599890191	6.15391791650002	4.44978804477925	4.07645520093359	0.0858715240494317	0.0470982418188709	0.287739177686518	0.217004662501187	0.468469828984195	0.0229215096937581	0.00930584582102822	0.0469869480436538	0.137205497494452	0.000673107995290412	0.185423568803892	0.0839450185705493	0.00159112771197045	0.0732139948556449	0.00159112771197045	0.0461730272370979
238	537	0.921069644335131	0.62404523346534	0.939404979559986	0.76289908622533	1.8198914558924	0.881026534163695	0.618200989775213	0.723893734919309	3.11475463327351	3.90865183351865	0.975600828988207	1.09898405067848	2.47582006451163	1.29700901752198	1.41819894099906	5.11803272446406	6.20669080266575	5.92822401970519	4.77824947019043	5.70668215615736	6.35572939136097	4.03227454161324	13.6453690002418	8.84077816517524	5.54249497023165	6.97197708624644	1.30964806252069	4.97817508177896	5.90521323033126	6.04462113003463	4.38031121425958	3.99743209747713	0.0871825579357351	0.045466731546795	0.291644360999647	0.223856636468403	0.480614426243738	0.0211191592207727	0.00895290939621085	0.0520134954144331	0.139429398723088	0.00126990692730211	0.190041259943221	0.0874206501795718	0.00256223318444815	0.0784404635879548	0.00256223318444815	0.0512419345425137
239	538	0.902515650539084	0.612399340507505	0.925463778027285	0.749855733827238	1.79594705673608	0.868486252892555	0.602631581277677	0.709837085002293	3.08243137512232	3.87037191417755	0.960331410903447	1.08146420931052	2.44687933953688	1.28142479166918	1.39570919559126	5.07965607362249	6.14330797650468	5.85279416974204	4.70365089345019	5.64616583543916	6.28160517505258	3.95543789015609	13.4938627105497	8.72546554992574	5.4622349219614	6.85613421421483	1.28240571654122	4.90636188461326	5.8229716298699	5.93738734204531	4.31192925159489	3.91786642925053	0.0887491144927492	0.0439706157772475	0.295507330333689	0.231128088997489	0.492564250853134	0.0194649051052231	0.00853436837310162	0.0578163845380888	0.141569909301033	0.002107543545253	0.194710112416434	0.0909201884437003	0.00380596278078094	0.0840520321102507	0.00380596278078094	0.056587168534513
240	539	0.884259456503431	0.600858246025994	0.911709832133593	0.737120847922835	1.77257840510873	0.856165976216088	0.587667261078908	0.696105213707912	3.05023225822506	3.83231051077999	0.945262107564152	1.06417441226501	2.41795145752561	1.26577803259913	1.37335423394345	5.04185447484715	6.0799713962496	5.77841780913385	4.63001965595798	5.58618941173119	6.20834305165272	3.87918423628089	13.3424557722133	8.61057232390682	5.38291144213266	6.74222095403857	1.25562017919605	4.83525103466193	5.74141620499076	5.83259086350365	4.24450165916416	3.83903023069369	0.0904828772248134	0.0425287539488546	0.29931818199558	0.238712850835075	0.504699325198003	0.0179707888744463	0.00806922476167893	0.0643056865021829	0.14361279029511	0.0031211464702583	0.199438136253643	0.0944700881921918	0.00529590643139621	0.0901367890099429	0.00529590643139621	0.0622961290670121
241	540	0.866162051781238	0.589369534985023	0.898198667730601	0.724602296948819	1.74985829858549	0.844029876694899	0.573033765291482	0.682445879707327	3.01832202194318	3.7948108423245	0.930339095905351	1.04724250393105	2.38916202402359	1.25014952039437	1.35134212079461	5.0052360398401	6.01535030347706	5.70440878297269	4.55638046948992	5.52556617651433	6.13423064264197	3.800625486879	13.1870250790926	8.49267786551277	5.30384381077663	6.63041353392311	1.22921053806516	4.76488679248942	5.6600320374365	5.73036967424984	4.17782285912575	3.76231774251815	0.0922767365767465	0.0410664838691853	0.303089804747606	0.246466708218049	0.51737429256367	0.0166255489021996	0.00759077457851576	0.0712933355679366	0.145568178762878	0.00422098281787586	0.204236743687645	0.0981021779764533	0.00698352671623903	0.0967153194014005	0.00698352671623903	0.0684251352972161
242	541	0.848226002540609	0.577942522306641	0.884900305880292	0.712281774169367	1.72768399486902	0.832061453417479	0.558704747361661	0.668878352680794	2.98666840707885	3.75782501517156	0.91556340374256	1.03063301071498	2.36052516742145	1.23455632515644	1.32962472112128	4.96957053187793	5.94969298873996	5.63078211922641	4.48282988162844	5.46444111897634	6.05946953684305	3.72033754252522	13.0283642757279	8.37245270850772	5.22510381529349	6.52055702385364	1.20317210195453	4.69524899176914	5.57890716544306	5.63048936728405	4.11187923894081	3.68754122891792	0.0941362275697077	0.0396040597371341	0.306839009056457	0.254385651099722	0.530493688473869	0.015410577847456	0.00710445057495868	0.0787325889091302	0.147454879808332	0.00540253406125824	0.209106312461263	0.101814815771125	0.00885727996261476	0.10372569668577	0.00885727996261476	0.0749359873366036
243	542	0.830453874949646	0.5665865229129	0.871784767644653	0.700140972848657	1.70595275166202	0.820244205472317	0.54465386073571	0.655421902308571	2.95523915443426	3.72130513568162	0.900936058891286	1.01431045902316	2.33205501610977	1.21901551698687	1.30815389990001	4.93462771423727	5.88324774259121	5.55755284586288	4.40946443995595	5.40295922830499	5.98426132307866	3.63889630379434	12.8672670066595	8.25056738665581	5.1467632430835	6.41249649381535	1.17750017967017	4.62631746617452	5.49812962724637	5.5327155356065	4.04665718607046	3.61451295408702	0.0960668852248574	0.0381617357515982	0.310582605388823	0.262465669433408	0.543962048452336	0.0143072683691896	0.00661568550235603	0.0865767036995444	0.149291698535467	0.00666128167355862	0.214047220317321	0.105606359550848	0.0109056224978308	0.111105994264199	0.0109056224978308	0.0817904852966569
244	543	0.812848235176456	0.555310851725851	0.858822074085666	0.688161586250865	1.68456182666718	0.808561631947902	0.530854758859895	0.642095798270911	2.92400200481157	3.68520331021512	0.886458089167037	0.998239375261942	2.30376569847918	1.2035441659872	1.28688152210731	4.90017735019473	5.81626285558371	5.48473599084993	4.33638069205487	5.34126549368806	5.90880759017151	3.55687767126112	12.7045269164277	8.12769243372117	5.06889388154685	6.30607701379346	1.15219008001808	4.55807204937897	5.41778746108235	5.43681377221735	3.98214308797586	3.54304518221949	0.098074244563353	0.0367597661114725	0.314337404211394	0.270702753172418	0.557683908022805	0.0132970131263739	0.0061299121120546	0.0947789371129601	0.151097440048277	0.00799270712792921	0.21905984499864	0.109475167290262	0.0131170106491918	0.118794285537835	0.0131170106491918	0.088950429288853
245	544	0.795411649389145	0.544124823667547	0.845982246265318	0.676325307640169	1.66340847758717	0.796997231932724	0.517281095180479	0.628919310248074	2.89292469901298	3.64947164513252	0.872130522385328	0.982384285837685	2.27567134292029	1.18815934225896	1.26575945271974	4.86598920302693	5.74898661827037	5.41234658215542	4.26367518550763	5.27950490431332	5.8333099269443	3.47485754550035	12.5409376495731	8.00449838346794	4.99156751808377	6.20114365377313	1.12723711180424	4.4904925750559	5.33796870518693	5.34254967011682	3.91832333211812	3.47295017750934	0.100163840606356	0.0354184050156542	0.318120215990858	0.279092892270066	0.571563802709014	0.0123612047779822	0.00565256315540208	0.103292546323158	0.152890909450756	0.00939229189752311	0.224144564248045	0.113419596964008	0.0154799007440056	0.126728643907824	0.0154799007440056	0.0963776194246759
246	545	0.778146683755815	0.533037753660038	0.833235305245591	0.664613830280746	1.64238996212468	0.785534504515273	0.503906523143729	0.615911707920314	2.86197497784065	3.61406224679426	0.857954386361672	0.966709717156731	2.24778607782369	1.17287811590367	1.24473955671382	4.83183303601048	5.6816673212041	5.34039964774721	4.19144446789663	5.21782244936853	5.75796992221975	3.39341182708682	12.3772928506358	7.88165576966025	4.91485594009445	6.0975414837396	1.10263658383467	4.42355887687874	5.25876139779603	5.24968882230508	3.85518430595839	3.40404020415061	0.102341208375025	0.0341579066630391	0.321947851193908	0.287632076679662	0.585506268034697	0.0114812359829881	0.00518907138374569	0.112070788503918	0.1546909118469	0.0108555174554928	0.229301755808357	0.117438006546726	0.0179827491095772	0.134847142775315	0.0179827491095772	0.104033855815603
247	546	0.761055904444569	0.522058956625375	0.820551272088471	0.653008847436773	1.6214035379824	0.774156948784037	0.490704696195906	0.603092260967887	2.83112058209676	3.57892722156081	0.843930708911575	0.951180195625445	2.22012403158001	1.15771755702288	1.22377369906609	4.79747861242199	5.61455325493779	5.26891021559314	4.11978508680431	5.15636311804146	5.68298916482056	3.31311641659531	12.2143861641562	7.75983512606224	4.83883093497914	5.99511557367802	1.07838380491535	4.35725078852089	5.18025357714558	5.15799682178234	3.7927123969578	3.3361275263373	0.104611882890519	0.0329985252525224	0.32583712028723	0.296316296354518	0.599415839523588	0.0106384994003652	0.0047448695484329	0.121066920829022	0.156516252340701	0.0123778652749912	0.2345317974224	0.121528754013056	0.0206140120732128	0.143087855541454	0.0206140120732128	0.111880938573114
248	547	0.744141877623514	0.511197747485611	0.807900167855941	0.641492052372429	1.60034646286301	0.762848063827507	0.477649267783277	0.590480239071049	2.80032925258348	3.54401867579262	0.830060517850551	0.93576024765017	2.19269933257984	1.14269473571812	1.20281374475308	4.76269569553808	5.54789271002435	5.19789331366106	4.04879358981307	5.09527189951989	5.60856924356943	3.23454721460061	12.0530112346747	7.63970698643804	4.76356429013804	5.89371099357361	1.05447408385228	4.29154814365578	5.10253328147151	5.06723926154877	3.73089399257749	3.26902440826345	0.106981399173998	0.0319605149830008	0.329804833737517	0.305141541247948	0.613197052699423	0.00981438768908682	0.00432539040081092	0.130234200472249	0.158385736036155	0.0139548168291709	0.239835066832997	0.12569019733764	0.0233621459622189	0.151388855607387	0.0233621459622189	0.11988066780869
249	548	0.727407169460754	0.500463441162797	0.795252013609986	0.630045138351888	1.5791159944692	0.751591348734171	0.464713891352106	0.578094911910057	2.76956873010301	3.50928871585014	0.816344840994119	0.920414399637267	2.1655261092138	1.12782672209092	1.18181155875133	4.72725404863537	5.4819339770167	5.12736396991883	3.97856652450534	5.03469378299158	5.53491174728907	3.15828012167748	11.8939617067317	7.5219418845518	4.68912779297136	5.79317281341157	1.03090272945147	4.22643077595682	5.02568854900975	4.97718173460458	3.66971548027859	3.20254311412309	0.109455292246621	0.0310641300533701	0.333867802011458	0.314103801313264	0.626754443085939	0.00899029350812675	0.00393606669222724	0.139525884607381	0.160318168037256	0.0155818535911847	0.245211941782971	0.129920694495117	0.0262156071039026	0.159688216374264	0.0262156071039026	0.127994843633811
250	549	0.710854346124391	0.489865352578982	0.782576830412591	0.61864979863933	1.55760939050365	0.74037030259252	0.451872220348657	0.565955549165167	2.73880675545751	3.47468944809382	0.802784706157774	0.905107177993083	2.13861848987251	1.11313058624282	1.16071900603737	4.69092343499046	5.41692534646774	5.0573372123343	3.90920043846354	4.9747737576443	5.4622182648022	3.08489103840073	11.7380312248674	7.40721035416763	4.61559323087933	5.69334610317708	1.00766505051891	4.16187851909744	4.94980741799622	4.88758983394996	3.60916324752223	3.13649590811023	0.112039097129548	0.0303296246625261	0.338042835575741	0.323199066503776	0.63999254620687	0.00814760951645832	0.00358233117402929	0.148895230408198	0.162332353447998	0.0172544570341852	0.250662800015145	0.134218603460128	0.0291628518255675	0.167924011243229	0.0291628518255675	0.136185266159957
251	550	0.694485973782533	0.47941279665622	0.76984463932574	0.60728772649893	1.53572390866906	0.729168424491042	0.439097908219195	0.554081420516635	2.70801106944916	3.44017297888413	0.789381141157041	0.889803109123975	2.11199060294656	1.09862339827535	1.13948795158774	4.65347361787997	5.35311510893036	4.98782806887531	3.84079187927008	4.91565681266582	5.39069038493151	3.01495586534512	11.5860134336222	7.29618292904969	4.54303239126216	5.59407593285535	0.984756355860598	4.09787120675103	4.87497792666684	4.79822915258509	3.54922368176956	3.0706950544189	0.114738348843937	0.029777253009365	0.342346744897058	0.332423326772799	0.652815897585951	0.00726772837305512	0.00326961659756431	0.158295495048481	0.164447097372375	0.0189681086313253	0.256188019272341	0.138582282207314	0.032192336454522	0.176034313615432	0.032192336454522	0.144413735498607
252	551	0.678414225465493	0.469115173856075	0.757279507463715	0.596324966640162	1.51376535728718	0.718036038610155	0.426756381980524	0.54259413168212	2.67718352614641	3.40596154759827	0.776278634058648	0.874744420698729	2.08547535954173	1.08414203160992	1.11801378080905	4.61615178780251	5.28960894871484	4.91919949079295	3.77335572883361	4.85715234316939	5.32033477993898	2.94707046035143	11.4356629107463	7.18661674629856	4.47139098522932	5.49651691968453	0.962316809560931	4.03448310414372	4.80110337681432	4.71086758913792	3.49031221138035	3.00583962282076	0.11767819356574	0.0294484901993118	0.346694756735004	0.342090120031183	0.665412333099603	0.00639800939136803	0.00297968637014101	0.168260298266345	0.166607169192177	0.020846382528357	0.261828084118884	0.142932808148697	0.0354868571487434	0.184626613523426	0.0354868571487434	0.153104146843558
253	552	0.662724264557783	0.458969628692693	0.745088553601882	0.586065481235541	1.49208634811853	0.707031655836819	0.415163224875803	0.531565654495478	2.64636202112454	3.37227923384742	0.763587366548246	0.860157861996043	2.05892719546816	1.06954055973776	1.09627322222518	4.58018164326192	5.22544619224223	4.85171999478329	3.70679962989213	4.7989522659229	5.25093555788406	2.87950923304175	11.2843742411063	7.07603995560154	4.40054867104273	5.40173455860041	0.940459246110898	3.97179489430656	4.72801201902818	4.62713600427535	3.43276722088696	2.94267380113383	0.120949576114742	0.029351547558253	0.351002762710747	0.352446099835068	0.678036364331492	0.00559632959451872	0.0026941232836768	0.179254404997548	0.168748290340503	0.0229897546598843	0.267613858762875	0.147211160628606	0.0392009564903815	0.194241052227976	0.0392009564903815	0.162628107558332
254	553	0.647378142758798	0.448967092166991	0.733216376293851	0.576397839743811	1.47065434402389	0.696151055319345	0.404217324690824	0.520940807811264	2.61556835744593	3.33908090434288	0.751256906869719	0.845984741837119	2.03239252617301	1.05486185286513	1.07434015548857	4.54529770954264	5.16077559323157	4.78526295698171	3.64105927127218	4.74102535259614	5.18236046128569	2.81236591166289	11.1324010799174	6.96477960960287	4.33047815683125	5.30944023613458	0.91913797992638	3.90979603762035	4.65567931473954	4.54659443405596	3.37645953200942	2.88107753062162	0.124506729477858	0.0294567836157776	0.355288570583332	0.363386929605697	0.690692540366222	0.00485985820598511	0.00241808916643249	0.191127790212338	0.170875693998317	0.0253590591823371	0.273531290412803	0.151445550520141	0.0432807104429991	0.204714679972543	0.0432807104429991	0.172868986008997
255	554	0.632337911767936	0.439098495279888	0.721607574093236	0.567210611623715	1.44943680786406	0.685390016206039	0.393817569211385	0.510664410484034	2.584824338173	3.30632142579601	0.73923682326694	0.83216636904317	2.00591776710343	1.04014878119823	1.05228846025165	4.51123451192914	5.09574590540192	4.71970175352357	3.57607034180025	4.68334037485887	5.11447723266281	2.74573422446165	10.9799970823951	6.85316276094678	4.26115215072378	5.21934533881864	0.898307325423261	3.84847599446591	4.58408072537954	4.46880291453835	3.32125996646776	2.82093075254768	0.128303886642005	0.0297345569014745	0.359569988111803	0.374808272764312	0.703385410288399	0.00418576444924734	0.00215674584666914	0.203730428880964	0.172994613346581	0.0279151302521451	0.279566326277159	0.155664188696401	0.0476721949701606	0.215884547000585	0.0476721949701606	0.183710150561625
256	555	0.617565623284593	0.429354769032302	0.710206745553646	0.558392366333996	1.42840120249983	0.674744317645211	0.383862846223277	0.500681281368339	2.55415176636813	3.27395566491814	0.727476683983796	0.818644052435408	1.97954933370659	1.02544421494334	1.03019201616688	4.47772657570584	5.03050588247234	4.65490976054423	3.51176853030288	4.62586610438087	5.04715361453437	2.67970789968484	10.8274159037546	6.74151646227749	4.19254336084917	5.1311612531842	0.877921597017422	3.78782422522406	4.51319171237932	4.39332148178113	3.267039345982	2.76211340817555	0.132295280594098	0.0301552259449326	0.363864823055205	0.386605792732157	0.716119523182628	0.00357121754778311	0.00191525515264823	0.216912295973671	0.175110281566259	0.030618802025739	0.285704913564432	0.159895286030485	0.0523214860354291	0.227587703555563	0.0523214860354291	0.195034969582284
257	556	0.603023329008166	0.419726844425151	0.698958489228692	0.549831673333397	1.40751499079199	0.664209738785169	0.374252043512295	0.490936239318735	2.52357244509372	3.24193848842061	0.715926057264168	0.805359100835031	1.95333364142965	1.01079102430669	1.0081247028867	4.4445084261572	4.96520427816189	4.59076035417907	3.44808952560656	4.56857131283191	4.98025734941931	2.61438066557926	10.6749111992112	6.63016776623922	4.12462449533631	5.04459936576286	0.857935109124747	3.72783019027561	4.44298773717	4.31971017184288	3.21366849227215	2.70450543876874	0.136435144321053	0.0306891492757406	0.368190883172585	0.398675152930474	0.728899428133515	0.0030133867250719	0.00169877891263015	0.230523366460708	0.177227931838312	0.033430908659548	0.291932999483112	0.164167053395494	0.0571746596023683	0.239661199880938	0.0571746596023683	0.206726811437045
258	557	0.588673080638052	0.410205652459355	0.687807403671988	0.54141710208066	1.38674563560133	0.653782058774222	0.364884048864235	0.481374103189777	2.49310817741217	3.21022476301475	0.704534511351938	0.792252823063258	1.92731710571977	0.996232079494504	0.986160400063537	4.41131458856767	4.89998984618962	4.52712691056346	3.38496901653781	4.51142477188176	4.91365617983656	2.54984625039171	10.5227366239803	6.51944372547621	4.05736826231406	4.95937106308623	0.838302176161118	3.66848335000139	4.37344426118273	4.24752902078221	3.16101822705824	2.64798678559081	0.140677710809786	0.0313066854234876	0.372565976222985	0.410912016780504	0.741729674225664	0.00250944120459207	0.00151247895487661	0.244413615312322	0.179352797343704	0.0363122843100028	0.298236531241689	0.168507701664525	0.0621777916345414	0.251942086220169	0.0621777916345414	0.218669044491978
259	558	0.574476929873647	0.400782124135832	0.676698087437142	0.533037222034529	1.36606059978864	0.643457056760678	0.355657750064891	0.471939691836019	2.46278076638588	3.17876935541189	0.693251614490988	0.779266527941289	1.9015461420241	0.981810250713037	0.964372987349843	4.37787958822171	4.83501134027459	4.46388280583275	3.32234269192315	4.45439525320021	4.84721784830506	2.486198382369	10.371145833277	6.40967139263268	3.9907473699113	4.87518773168589	0.818977112542417	3.60977316478219	4.30453674584864	4.17633806465771	3.1089593720603	2.59243738990527	0.144977213047212	0.0319781929177624	0.377007909965453	0.423212047703493	0.754614810543681	0.00205655020982287	0.00136151710764776	0.25843301749876	0.181490111263397	0.0392237631335329	0.304601456048652	0.172945441710679	0.0672769580955126	0.264267412816716	0.0672769580955126	0.230745037113153
260	559	0.560396928414349	0.391447190455499	0.665575139077768	0.524580602653746	1.3454273462147	0.633230511892846	0.346472034900057	0.462577824112014	2.43261201507724	3.14752713232339	0.682026934925198	0.766341524290338	1.8760671657898	0.967568408168532	0.942836344398058	4.34393795040375	4.77041751413585	4.40090141612232	3.26014624058908	4.39745152845701	4.78081009734375	2.42353078975792	10.2203924823168	6.30117782035285	3.92473452625691	4.79176075809346	0.799914232684528	3.55168909499885	4.23624065259888	4.10569733952797	3.05736274899834	2.53773719297567	0.149287884020247	0.032674030288154	0.381534492159032	0.435470909120681	0.767559386172171	0.00165188296424312	0.0012510551992051	0.272431547990271	0.183645106778355	0.0421261792865686	0.311013721112491	0.177508484407054	0.0724182349488449	0.27647422991404	0.0724182349488449	0.242838157666639
261	560	0.546395127959554	0.382191782419277	0.654383157147475	0.515935813397054	1.32481333774032	0.623098203319033	0.337225791155526	0.453233318872318	2.40262372654865	3.11645296046057	0.670810040898452	0.753419120931617	1.85092659246404	0.953549422067221	0.921624350860623	4.30922420039824	4.70635712149247	4.33805611756753	3.19831535136213	4.34056236932194	4.71430066947157	2.36193720080529	10.0707302263149	6.19429006128096	3.85930243947977	4.70880152884055	0.781067851003332	3.49422060103217	4.16853144286455	4.0351668814516	3.0060991795924	2.48376613606555	0.153563956715806	0.0333645560642509	0.386163530562766	0.447584264453313	0.780567950195739	0.00129260869133163	0.00118625505780923	0.2862591817571	0.18582301706954	0.0449803669255399	0.317459273641696	0.18222504062675	0.0775476981581018	0.288399587755599	0.0775476981581018	0.254831774518506
262	561	0.532433580208659	0.373006831028083	0.643066740199876	0.506991423723197	1.30418603722628	0.61305591018755	0.327817906617096	0.443850994971485	2.37283770386251	3.08550170653476	0.659550500654635	0.740440626686324	1.82617083749396	0.939796162615352	0.90081088638998	4.27347286348964	4.6429789160635	4.27522028630375	3.1367857130688	4.28369654746479	4.64755730720747	2.3015113437579	9.92241272048656	6.08933516806124	3.79442381770872	4.62602143045874	0.762392281914712	3.43735714326298	4.10138457807681	3.96430672648719	2.95503948556248	2.43040416043842	0.157759664120807	0.0340201287756427	0.390912832935703	0.459447777122631	0.793645051698991	0.000975896614567651	0.00117227851172208	0.299765893769496	0.188029075317915	0.0477471602068767	0.323924060844758	0.187123321242866	0.0826114236868476	0.299880536584856	0.0826114236868476	0.266609256034826
263	562	0.518474336861059	0.363883267282836	0.631570486788581	0.497636003090919	1.28351290753337	0.603099411646703	0.318147269070557	0.434375671264068	2.34327575008122	3.05462823725731	0.648197882437619	0.727347350375678	1.80184631632673	0.92635150001916	0.880469830638569	4.23641846496239	4.58043165156799	4.21226729846635	3.07549301453561	4.22682283455531	4.58044775307038	2.24234694686256	9.77569362004719	5.9866401933379	3.73007136907268	4.54313184947965	0.743841839834551	3.38108818207208	4.03477551966679	3.89267691069334	2.90405448862862	2.37753120735783	0.161829239222163	0.0346111069519175	0.395800207036885	0.470957110549875	0.806795239766531	0.000698915957429103	0.00121428738920337	0.312801658997706	0.190268514704443	0.0503873932870088	0.330394029930164	0.192231537128502	0.0875554874986444	0.310754126645268	0.0875554874986444	0.278053970581666
264	563	0.504479449616154	0.354812022184453	0.619838995467202	0.487758120958961	1.26276141152238	0.593224486844801	0.308112766301707	0.424752166604623	2.31395966826717	3.02378741933954	0.636701754491291	0.714080600820883	1.77799944440951	0.913258304484889	0.860675063258833	4.19779553010094	4.518864081725	4.1490705301907	3.01437294458907	4.16991000226328	4.51283974957925	2.18453773836608	9.63082658021203	5.88653218975517	3.66621780170049	4.45984417243487	0.725370839178732	3.3254031778403	3.96867972906563	3.81983747012864	2.85301501051084	2.32502721808731	0.16572691500679	0.0351078491226647	0.400843460625359	0.482007928156292	0.820023063482966	0.000458835943395464	0.00131744351851526	0.325216452411978	0.192546568410087	0.0528619003223666	0.336855128106406	0.197577899156757	0.092325965557057	0.320857408180298	0.092325965557057	0.289049286525096
265	564	0.490571422504394	0.345823109627453	0.607909244689758	0.47764456547415	1.24165962576352	0.583274877200968	0.297965585827219	0.415215988517345	2.28477579971053	2.99345033321377	0.625282294926961	0.700756394483342	1.75461451246659	0.900534714680492	0.841115085167584	4.15847467587056	4.45739052588344	4.08618034466913	2.95340898229157	4.11297090712353	4.44521383236885	2.12825359385918	9.48601488366938	5.7877516032925	3.60309005676064	4.37734504603691	0.707319166758083	3.27044517013836	3.9032398721008	3.7475657965672	2.80250850521268	2.27392625777479	0.169666228114071	0.0357100454357313	0.405955056621416	0.493096345493674	0.833174622236469	0.000262862593219504	0.00137005646445432	0.337441087164019	0.194875813252872	0.0553137134021852	0.343249864838174	0.203072254871296	0.0972076604807437	0.330645976959725	0.0972076604807437	0.300036666067065
266	565	0.476888937583115	0.336951061220912	0.595876608350827	0.467647230202149	1.2200415583889	0.573141263871815	0.288017490738418	0.406011443901707	2.25561202425368	2.96402644689733	0.614167426815217	0.687533621305223	1.73162303952143	0.888142493732933	0.821466090040492	4.11943298708479	4.39516337863305	4.02416603580878	2.89266809257279	4.05605158539496	4.37809757208238	2.07351134969438	9.3396096164895	5.68895630499651	3.54089222901832	4.29687522696665	0.689998173388585	3.21633347337188	3.83859360300678	3.67772905857885	2.75313149900992	2.22515281984144	0.173863575193494	0.0366046609739458	0.411047881871065	0.504721553213188	0.846128902678332	0.000120577298965419	0.00128289232620626	0.349982986510289	0.197259483831274	0.0578991486488671	0.349553728613808	0.208612138258849	0.102481845234575	0.340660638877821	0.102481845234575	0.311489714635573
267	566	0.463418313592033	0.328193584537586	0.583773278164856	0.457752342729952	1.19803356960213	0.562889835611885	0.278258232183077	0.397096550675176	2.22649245278733	2.93537820847917	0.603318335838867	0.674417900328862	1.70899228346999	0.876039948536966	0.801783496668282	4.08056469080053	4.33238850655409	3.96292937581717	2.83221119306016	3.99917057833346	4.31142926375137	2.0201751752612	9.19208613896063	5.59034948511217	3.47956275699743	4.21822726670826	0.673319369493841	3.16302196017396	3.77470886582521	3.61002195741582	2.70476842203096	2.17842248796068	0.178277479247131	0.0377429666693677	0.416140380021923	0.51678382738513	0.85893978478783	3.27123410770458e-05	0.00109479773361376	0.362807040578163	0.199688799996932	0.0605989662685933	0.355802135177276	0.214207289857108	0.108089301301429	0.350866259364775	0.108089301301429	0.323340015435772
268	567	0.450145869270867	0.319548387150236	0.571631445846294	0.447946130644554	1.17576201960683	0.552586781175724	0.268677561308966	0.388429326755221	2.19744119620219	2.90736806604818	0.592696207680719	0.661414850596619	1.68668950220817	0.864185385987348	0.782122723841678	4.04176401407469	4.26927177622685	3.90237213690184	2.77209920138112	3.94234642719493	4.24514720240739	1.96810923994912	9.04391981137107	5.49213433388444	3.41904007922187	4.14119371674593	0.657194265497458	3.11046450317772	3.71155360459771	3.54413919433032	2.65730370440419	2.1334508458059	0.182866463277059	0.0390762334540587	0.421250994721613	0.5291834440798	0.871661148544241	0	0.000844619316520578	0.375878139495017	0.202154981601484	0.0633939264675447	0.362030500272546	0.219867450203766	0.113970810164189	0.361227703850782	0.113970810164189	0.335519151672814
269	568	0.437057923359333	0.311013176631617	0.55948330310959	0.43821482153295	1.15335326860662	0.542298289317874	0.259265229263858	0.379967790059308	2.16848236538898	2.87985846769332	0.582262228023581	0.648530091150829	1.66468195363192	0.852537112978835	0.762539190351404	4.00292518396416	4.20601905423161	3.84239609127032	2.71239303516311	3.88559767323526	4.17918968308196	1.91717771314766	8.89558599400907	5.39451404155832	3.35926263421555	4.06556712856382	0.641534371823042	3.05861497501625	3.64909576336589	3.47977547057459	2.61062177625799	2.08995347705053	0.187589050285349	0.0405557322600783	0.426398169617752	0.541820679367495	0.884346873926843	2.31725561787854e-05	0.000571203704769374	0.389161173388227	0.204649248496569	0.0662647894519018	0.368274239643583	0.225602359836514	0.120067153305731	0.371709837766032	0.120067153305731	0.347958706551852
270	569	0.424140794597152	0.302585660554488	0.547361041669192	0.428544642982135	1.13093367680511	0.532090548792879	0.250010987195525	0.371669958504909	2.1396400712384	2.85271186150349	0.571977582550264	0.635769241033842	1.64293689563716	0.841053436406184	0.743088314988188	3.96394242752584	4.14283620714864	3.78290301113017	2.65315361203358	3.82894285771035	4.11349500080665	1.8672447642463	8.7475600471629	5.29769179837877	3.30016886050237	3.99114005364611	0.6262511988942	3.00742724832269	3.58730328617141	3.41662548740083	2.56460706772077	2.04764596536798	0.192403763274076	0.042132734019488	0.431600348357962	0.554595809318514	0.897050840914914	0.000102962290058572	0.000313397528203474	0.402621032385168	0.207162820533827	0.0691923154278463	0.374568769034354	0.231421759293047	0.126319112208938	0.382277526540718	0.126319112208938	0.360590263278039
271	570	0.411380801724041	0.294263546491606	0.535296853239548	0.418921822579103	1.10862960440593	0.522029748355283	0.240904586251737	0.36349385000949	2.11093842464117	2.82579069556764	0.561803456943574	0.623137919288006	1.62142158611984	0.829692663164149	0.723825516542753	3.92470997181662	4.07992910155822	3.72379466868889	2.59444184961995	3.7724005218761	4.04800145061298	1.81817456263457	8.60031733112083	5.20187079459077	3.24169719660626	3.91770504347698	0.611256257134535	2.95685519573013	3.52614411705587	3.35438394606127	2.51914400892092	2.00624389443164	0.197269125245313	0.0437585096643471	0.436875974589859	0.567409110003153	0.909826929487729	0.000240101482084309	0.000110047416665982	0.416222606613216	0.209686917564894	0.0721572646015586	0.380949504188827	0.237335389111055	0.132667468356688	0.392895635605031	0.132667468356688	0.373345405056527
272	571	0.398764263479716	0.286044542015729	0.523322929535107	0.409332587910849	1.0865674116127	0.51218207675963	0.231935777580267	0.355397482490518	2.08240153648799	2.79895741797466	0.551701036886321	0.610641744955667	1.60010328297586	0.818413100147486	0.704806213805824	3.88512204389342	4.01750360404064	3.66497283615404	2.53631866554968	3.71598920698838	3.98264732753251	1.76983127770194	8.45433320617113	5.1072542204393	3.18378608105109	3.84505464954061	0.596461056967656	2.90685268987168	3.46558620006091	3.29274554780812	2.47411702998682	1.96546284791493	0.202143659201136	0.0453843301267167	0.442243491961065	0.580160857491711	0.922729019624567	0.000435322412700501	0	0.429930786199747	0.212212759441411	0.0751403971792195	0.387451860850968	0.243352989828233	0.13905300323186	0.403529030389162	0.13905300323186	0.386155715092467
273	572	0.386277498603896	0.277926354699615	0.511471462270316	0.399763166564368	1.06487345862902	0.502613722760463	0.223094312328886	0.347338873865463	2.05405351766957	2.7720744768135	0.541631508061312	0.598286337079174	1.57894924410117	0.807173054250952	0.686085825568127	3.84507287081312	3.95576558117617	3.60633928573315	2.4788449774502	3.65972745430311	3.91737092659678	1.72207907883792	8.31008303260207	5.01404526616933	3.12637395236079	3.77298142332118	0.581777108817167	2.85737360338047	3.40559747922816	3.23140499389361	2.42941056104687	1.92501840949127	0.206985888143617	0.0469614663386569	0.4477213441192	0.592751327854486	0.935810991304704	0.000689357362352538	2.21019080486329e-05	0.443710461272136	0.214731566015016	0.0781224733670101	0.394111254764744	0.249484301982272	0.145416498317336	0.414142576323306	0.145416498317336	0.398952776591014
274	573	0.373906825836299	0.269906692116021	0.499774643159625	0.390199786126656	1.04367410565852	0.493390875112327	0.214369941645365	0.339276042051793	2.02591847907663	2.74500432017307	0.531556056151356	0.586077314700865	1.5579267273917	0.795930832369303	0.667719770620386	3.80445667963262	3.89492089954509	3.54779578963375	2.42208170294896	3.60363380507617	3.85211054283734	1.67478213543202	8.1680421707019	4.92244712202584	3.06939924905925	3.70127791630285	0.567115923106674	2.8083718088896	3.34614589859923	3.17005698556995	2.38490903222945	1.88462616283406	0.211754335074831	0.0484411892322285	0.453327974711882	0.605080797161778	0.949126724507419	0.00100293861148493	0.000215199770654984	0.457526521957759	0.217234557137347	0.0810842533711116	0.400963101674122	0.255739066110865	0.151698735095997	0.424701138837651	0.151698735095997	0.411668172757318
275	574	0.361638563916642	0.261983261837705	0.488264663917481	0.380628674184704	1.02309571290483	0.484579722569763	0.205752416677476	0.331167004966975	1.99802053159988	2.71760939614231	0.521435866839261	0.574020296863096	1.53700299074338	0.784644741397293	0.649763467753327	3.76316769740883	3.83517542572767	3.48924412006338	2.36608975967338	3.54772680056346	3.78680447128573	1.62780461687373	8.0286859807589	4.83266297825381	3.01280040967039	3.62973667996981	0.552389010259783	2.75980117903218	3.28719940221577	3.10839622408937	2.34049687366297	1.8440016916167	0.216407522996852	0.0497747697394914	0.45908182738673	0.61704954148388	0.962730099211987	0.00137679844054261	0.000618140217662155	0.47134385838399	0.219712952660043	0.0840064973977042	0.408042817323068	0.262127022751705	0.157840495050719	0.435169583362392	0.157840495050719	0.424233486796531
276	575	0.349459031584644	0.254153771437425	0.476973716258335	0.371036058325511	1.00326464057155	0.476246453887317	0.197231488572991	0.322969780528479	1.97038378613003	2.68975215281012	0.511232125807835	0.562120902608208	1.51614529205213	0.773273088229681	0.632272335757673	3.72110015119863	3.77673502630421	3.43058604922957	2.31093006525092	3.49202498202088	3.7213910069735	1.58101069255255	7.89248982306135	4.7448960250982	2.95651587271812	3.55815026580624	0.5375078807001	2.71161558644132	3.2287259341194	3.04611741070409	2.29605851547582	1.80286057951262	0.220903974911752	0.0509134787925066	0.465001345791366	0.628557836891094	0.976674995397688	0.00181166912997055	0.00126976987891347	0.485127360678207	0.222157972434744	0.0868699656529693	0.41538581745555	0.268657912442485	0.163782559664384	0.44551277532772	0.163782559664384	0.436580301913808
277	576	0.337149518978899	0.246342171701501	0.465420964422781	0.361131538454216	0.983866391024499	0.468448327811906	0.18844747159886	0.31479189226269	1.94296999760241	2.66193234088316	0.501019094094648	0.550208397244783	1.4956099108954	0.762073140843426	0.61508713810746	3.67780869088562	3.7185344522597	3.37142325724386	2.2558961796205	3.43605127374318	3.65537149312286	1.53511820096729	7.7569683043179	4.65827985845365	2.90095892499269	3.48704395990477	0.522826594424984	2.66406465941844	3.17074036230355	2.98377747995038	2.25183075441002	1.76256682888333	0.225484130863279	0.0519823408494881	0.470809154417884	0.639762306639937	0.99074776363277	0.00223054266513745	0.00199462857104726	0.498750288355272	0.224468969150488	0.0896463376377843	0.422733080204826	0.275343332940267	0.169594239861068	0.455481373093451	0.169594239861068	0.44850427241663
278	577	0.32455724802683	0.238492273904996	0.453201079579165	0.350706397578881	0.964515606677497	0.461149711796669	0.179133518579301	0.306763453586622	1.91572197977258	2.63469017989946	0.490897110030475	0.538144907990824	1.47563121707747	0.751290963989912	0.598023175191041	3.63306863094036	3.659523347467	3.31155900169407	2.20037314796537	3.37942107636893	3.58842872879793	1.49083079730651	7.61966777668598	4.57191713167765	2.84651272655617	3.41705198451684	0.508716938171341	2.61739220628267	3.11328915485344	2.9221450068826	2.20812320902716	1.72449082853646	0.230376182701634	0.0531332878176054	0.476273908564874	0.650896259344115	1.0047205695258	0.0025739212323348	0.00261170716769032	0.512152911723945	0.226579933181241	0.0923362817728779	0.429845041547546	0.282181215461199	0.175394696805375	0.464919768847799	0.175394696805375	0.459924538763116
279	578	0.311767435151403	0.230631576353787	0.440459513833552	0.339869387940877	0.945232357806154	0.454277457655484	0.169418638497987	0.298876367253682	1.88863543176154	2.60794882119504	0.480866475237937	0.52598534675282	1.45614360383448	0.740868059725516	0.581097671170624	3.58710519530026	3.59992991783817	3.25119742100217	2.14455911577946	3.32229164566974	3.52077319279317	1.44799137599437	7.48111121862695	4.48596462120952	2.7930705258402	3.34813029536483	0.495117012472098	2.57154336969369	3.05638765594835	2.86123215353013	2.16492954218497	1.68835774181458	0.235520281138582	0.0543579518023539	0.481483098089698	0.661974999109712	1.01862601561652	0.00286880241339094	0.00315152888416637	0.52540063710245	0.228534040906027	0.0949640416442079	0.436786303992759	0.289160800731601	0.181199487340984	0.473933428763549	0.181199487340984	0.470957913384366
280	579	0.298865296775583	0.222787577353748	0.427341719292014	0.328729261781579	0.926036714686083	0.447758417202229	0.159431840338596	0.291122536017278	1.86170605269034	2.58163141610593	0.470927491339656	0.513784625437257	1.4370814644026	0.730745930106619	0.564327850208418	3.54014360790272	3.53998236928526	3.19054265359014	2.08865222855669	3.2648202374172	3.452615363903	1.40644283145503	7.34182160860218	4.40057910348856	2.74052557127641	3.28023484817107	0.481964917860182	2.52646329231119	3.0000512097676	2.80105108192233	2.12224341674116	1.65389273206022	0.240856576885887	0.0556479649092272	0.486524212849719	0.673013830042812	1.03249670444468	0.00314218379013553	0.0036446169358002	0.538558870809013	0.230374468703871	0.0975538608377328	0.443621470049515	0.296271329477791	0.187024168311572	0.48262781901349	0.187024168311572	0.481721208711487
281	580	0.285936049322334	0.214987775210756	0.413993148060617	0.317394771342359	0.906948747592894	0.441519442250784	0.149302133084801	0.283493862630818	1.83492954168	2.55566111596814	0.461080459958251	0.501597655950623	1.41837919201798	0.720866077189602	0.547730936466631	3.49240909268514	3.47990890772032	3.12979883787996	2.032850631791	3.20716410738293	3.38416572092186	1.36602805811265	7.20232192507303	4.31591735495406	2.68877111129641	3.21332159865794	0.469198754868521	2.48209711679485	2.94429516049046	2.74161395408856	2.08005849555347	1.62082096261596	0.246325220655312	0.0569949592437207	0.4914847427023	0.6840280562495	1.04636523855003	0.00342106294439737	0.00412149453791621	0.551693019161858	0.232144392953798	0.10012998293941	0.450415142226864	0.30350204242609	0.192884296560815	0.491108405770408	0.192884296560815	0.492331237175581
282	581	0.273064909214621	0.207259668230684	0.400559252245431	0.305974668864592	0.887988526802201	0.435487384615023	0.139158525720276	0.27598224984771	1.80830159785154	2.52996107211771	0.451325682716341	0.489479350199402	1.3999711799168	0.711170003030845	0.53132415410747	3.44412687358491	3.4199377390554	3.0691701122936	1.97735247097631	3.14948051133853	3.31563474264419	1.32658995039138	7.06313514650088	4.23213615204532	2.63770039433182	3.14734650254778	0.456756624030041	2.43838998580435	2.88913485229622	2.6829329320582	2.03836844147961	1.58886759682435	0.251866363158622	0.0583905669113279	0.496452177504801	0.695032981835859	1.06026422047231	0.00373243745800456	0.00461268490583877	0.564868488479209	0.233886990034832	0.102716651535198	0.457231923033857	0.310842180302817	0.198795428932391	0.499480655207088	0.198795428932391	0.502904811207751
283	582	0.260337092875408	0.199630754719409	0.387185483952524	0.294577706589649	0.869176122589616	0.429589096108828	0.129130027228696	0.268579600421363	1.78181792032598	2.50445443589066	0.44166346123655	0.477484620090083	1.38179182133521	0.701599209686726	0.515124727293143	3.39552217453944	3.36029706920255	3.00886061525305	1.92235589160655	3.0919267050556	3.24723290786443	1.28797140271539	6.9247842513471	4.14939227120166	2.58720666881428	3.08226551556297	0.444576625877669	2.39528704199939	2.83458562936419	2.62502017786061	1.99716691737731	1.55775779802795	0.25742015510758	0.0598264200175437	0.501514007114585	0.706043910907973	1.07422625275127	0.00410330491278743	0.00514871125489247	0.578150685079291	0.235645436325998	0.105338110211054	0.464136414979543	0.318280983834291	0.204773122269976	0.507850033496318	0.204773122269976	0.5135587432391
284	583	0.247837816727662	0.192128532982807	0.374017295287962	0.283312636758904	0.850531605230752	0.423751428546076	0.119345646593736	0.261277817105184	1.75547420822436	2.47906435862301	0.432094097141495	0.465668377529151	1.36377550950937	0.692095199213627	0.499149880185859	3.34682021948613	3.30121510407384	2.94907448518027	1.86805903917563	3.03465994430575	3.17917069537701	1.25001530950883	6.78779221807305	4.06784248886238	2.53718318317541	3.01803459342586	0.432596860944334	2.35273342803964	2.78066283587366	2.56788785352516	1.95644758610428	1.52721672956931	0.262926747213949	0.0612941506678628	0.506757721389017	0.717076147571925	1.08828393792666	0.00456066289057366	0.00576009680040168	0.591605015280327	0.237462908206321	0.108018602552937	0.471193220572972	0.325807693746833	0.210832933417249	0.516322006810884	0.210832933417249	0.524409845700732
285	584	0.235652297194346	0.184780501326753	0.361200138357816	0.272288211613731	0.832075045001221	0.417901233740644	0.109934392799072	0.25406880265258	1.7292661606677	2.45371399165078	0.422617892053799	0.454085534423095	1.34585663767545	0.682599473667928	0.483416836947825	3.29824623236237	3.2429200495813	2.89001586049725	1.8146600591775	2.97783748486057	3.11165858397637	1.21256456519586	6.6526820251401	3.98764358146676	2.48752318584684	2.95460969185881	0.420755429762961	2.31067428658478	2.72738181600391	2.51154812108121	1.91620411051826	1.49696955479099	0.268326290189493	0.0627853909677795	0.512270810185455	0.7281449959338	1.10246987853823	0.0051315089731927	0.00647736475769078	0.605296885400545	0.239382582054826	0.110782372146805	0.478466942323195	0.33341155076676	0.216990419217885	0.525002041323574	0.216990419217885	0.535574931023749
286	585	0.223865750698424	0.177614158057121	0.348879465268154	0.261613183395501	0.813826512176636	0.41196536350641	0.101025274828377	0.246944459816961	1.70318947677703	2.42832648631001	0.41323514759608	0.442791002678399	1.3279695990696	0.673053535106007	0.467942821741249	3.25002543710557	3.18564011163699	2.83188887962596	1.76235709710607	2.92161658249169	3.04490705245695	1.17546206420065	6.51997665100962	3.90895232545413	2.43811992526018	2.89194676658418	0.408990432866477	2.26905476029452	2.67475791393424	2.45601314255812	1.87643015347696	1.46674143703556	0.273558934745975	0.0642917730227879	0.518140763361263	0.739265760099681	1.11681667712571	0.00584284074247354	0.00733103834208459	0.619291701758166	0.241447634250536	0.113653662578615	0.486022182739261	0.341081795620394	0.223261136515562	0.533995603207173	0.223261136515562	0.547170811639255
287	586	0.212563393662863	0.170657001479788	0.337200728125044	0.251396304345589	0.79580607703261	0.405870669657254	0.0927473016653262	0.239896691351733	1.67723985567336	2.40282499393671	0.403946165390962	0.431839694201552	1.31004878692798	0.663398885584247	0.45274505872834	3.20238305765312	3.12960349615297	2.77489768098837	1.71134829845528	2.86615449297069	2.97912657961318	1.13855070094734	6.39019907414298	3.83192549726378	2.38886664984707	2.83000177332434	0.397239970787812	2.22781999182851	2.62280647384395	2.40129507998527	1.8371193778381	1.43625753964556	0.278564831595161	0.0658049289383832	0.524455070773805	0.750453744175653	1.13135693622887	0.00672165578024519	0.00835164076890704	0.633654870671415	0.243701241172477	0.116656717434326	0.493923544330221	0.348807669034053	0.229660642153958	0.543408158634469	0.229660642153958	0.559314299978355
288	587	0.201830442510626	0.163936529900628	0.326309379034554	0.241746326705367	0.778033809844753	0.399544004007051	0.085229482293594	0.232917400010305	1.65141299647773	2.37713266586691	0.394751247061061	0.421286520899039	1.29202859448677	0.653577027159026	0.437840772071304	3.15554431794242	3.07503840904128	2.71924640300647	1.66183180871904	2.81160847206919	2.9145276442395	1.1016733698601	6.26387227300155	3.756719873335	2.33965660803912	2.76873066780162	0.385442144059889	2.18691512384645	2.57154283991232	2.34740609539202	1.79826544645941	1.40524302596355	0.283284131448812	0.067316490820059	0.531301222280442	0.761724252267798	1.14612325838744	0.00779495166833621	0.00956969525348317	0.648451798458518	0.246186579199674	0.119815780299896	0.502235629605124	0.356578411734057	0.236204492976748	0.553345173778247	0.236204492976748	0.57212220847215
289	588	0.191752113664678	0.157480241625518	0.316350870102753	0.23277200271621	0.76052978088868	0.392912218369682	0.0786008256968551	0.225998488546086	1.62570459831116	2.35117265343663	0.385650694229001	0.411186394677348	1.27384341498211	0.643529461886726	0.423247185932351	3.10973444191089	3.02217305621398	2.66513918410223	1.61400577339129	2.75813577555879	2.85132072513036	1.06467296536308	6.14151922604669	3.68349223010711	2.29038304826797	2.70808940573841	0.373535053215639	2.14628529900803	2.52098235631865	2.29435835080774	1.75986202219862	1.3734230593321	0.287656985018693	0.0688180907733107	0.538766707738535	0.773092588482202	1.16114824614118	0.00908972598857583	0.0110157250111367	0.663747891437698	0.248946824711151	0.123155094761282	0.511023041073021	0.364383264446725	0.242908245827611	0.563912114811296	0.242908245827611	0.585711349551744
290	589	0.1817511894958	0.151165042905371	0.307016977324508	0.223974086138195	0.743392478683162	0.386466970218159	0.0724668106813122	0.219131987518167	1.60001656745106	2.32518043800067	0.376538836441696	0.401349226417103	1.25582361998612	0.633364270654253	0.408863940283982	3.06343213209778	2.97054184469795	2.61119800209371	1.56743253270475	2.704955354599	2.78773800494761	1.02827402606586	6.02145593015924	3.61168424862534	2.24117092773285	2.64827793650522	0.361713130533731	2.10635174498046	2.47107512948227	2.24216901210237	1.72198849682638	1.34194239343665	0.291599108621409	0.0702969587688924	0.546787390534826	0.784158424276543	1.17623282132179	0.010436045165529	0.0126402208771468	0.679169784434285	0.25182704214078	0.126571603489193	0.519992055301368	0.372183410521212	0.249454165684593	0.574487494711805	0.249454165684593	0.599505075753523
291	590	0.171291197198361	0.144864313952243	0.297895642957826	0.214844909721517	0.726670062393057	0.380664436370039	0.066370666645307	0.212321653095369	1.574282010934	2.29942405943475	0.367335520256741	0.391564375345598	1.23829692110076	0.623234029845346	0.394592003304066	3.01522135346263	2.91951476163353	2.55613808157846	1.5215395207504	2.65129084208042	2.72219896410774	0.99321274196811	5.90177729281368	3.54068970464458	2.19224870722159	2.58949952248149	0.350197477874568	2.06749574824167	2.42176501510361	2.1908321287807	1.68471334730086	1.3119899045327	0.29512525164319	0.0717526322876888	0.555203620596706	0.794603885887209	1.1911880244849	0.0116717248885696	0.0143684975541063	0.694357218079376	0.254658027316396	0.129955648303427	0.528842824363546	0.379964030360182	0.255585186542542	0.584478749108906	0.255585186542542	0.612927676333772
292	591	0.160518470430708	0.138600264013719	0.288976568503489	0.205480594192714	0.710307108263108	0.375378247656007	0.0603480284607185	0.205576976445682	1.54854342901976	2.27387550685626	0.35807932281277	0.38185592588932	1.22119372160692	0.613146984761629	0.380450591462857	2.96548522357318	2.86907338310299	2.50030343114772	1.47632252380958	2.59730651637131	2.6551950280371	0.959349484579098	5.78267465836189	3.47059351666859	2.14366489054862	2.53171508890297	0.338966200143671	2.02960253966737	2.37305798128364	2.14032518832437	1.64801386426107	1.28335693981788	0.298324114400239	0.0731952047003879	0.563959617592512	0.804567959588343	1.20606163625611	0.0128353866367406	0.016193314058311	0.709395257399844	0.257461553707977	0.133321571513574	0.537630764027485	0.387750360270218	0.261407868770335	0.594034728151792	0.261407868770335	0.626097368803443
293	592	0.149579342851191	0.132395102337388	0.280249455462276	0.195977260278328	0.694248192538058	0.370482034906757	0.0544345309994285	0.198907448737102	1.52284332196813	2.24850676938261	0.348808821248423	0.372247962474757	1.2044444247855	0.603111380704728	0.366458921230614	2.9146068599972	2.8191992851886	2.44403805939274	1.43177732816361	2.54316665583993	2.58721762216203	0.926544625408112	5.66433937115575	3.40148060320113	2.09546798152839	2.47488556100538	0.327997402246561	1.99255735013332	2.3249599961233	2.09062567821501	1.61186733834597	1.25583484648983	0.301284397208759	0.0746347693776794	0.572999601190582	0.814189631654091	1.22090143726103	0.0139656518890852	0.018107429406057	0.724368967422563	0.260259394785496	0.136683715429226	0.546411290061117	0.395567636557904	0.267028772736851	0.603304281989658	0.267028772736851	0.639132370673493
294	593	0.138620148118155	0.126271038170836	0.271704005334968	0.186431028704898	0.678437891462649	0.365849428952975	0.0486658091333174	0.192322561137622	1.49722419003887	2.22328983613121	0.339562592702335	0.362764569528395	1.18797943391742	0.593135462976267	0.352636209077592	2.86296938030244	2.76987404397263	2.38768597490475	1.38789972009382	2.48903553885453	2.5187581719089	0.894658535964435	5.54696277554712	3.33343588274599	2.04770648397535	2.41897186402449	0.317269189088758	1.95624541051526	2.27747702772354	2.04171108593425	1.57625106019454	1.22921497174619	0.304094800384953	0.076081419690251	0.582267791059251	0.823607888358595	1.23575520812526	0.0151011421246452	0.0201036026136394	0.739363413174408	0.263073324018929	0.140056422359973	0.555239818232374	0.403441095529821	0.272554458810969	0.612436260771699	0.272554458810969	0.652150899454872
295	594	0.127787219889951	0.12025028076165	0.263329919622346	0.176938020198963	0.662820781281626	0.361354060625352	0.0430774977342683	0.185831804815236	1.47172853349178	2.19819669621945	0.330379214313142	0.353429831476723	1.17172915228357	0.58322747687787	0.339001671474048	2.81095590205665	2.72107923553734	2.33159118627501	1.34468548588154	2.43507744378337	2.45030810270405	0.863551587757348	5.43073621588789	3.26654427380692	2.00042890170395	2.36393492319602	0.306759665575785	1.92055195168893	2.23061504418532	1.99355889896373	1.54114232044578	1.20328866278459	0.306844024245023	0.0775452490087925	0.591708406866858	0.832961715976001	1.25067072947443	0.0162804788224646	0.0221745926973553	0.754463659682254	0.265925114878253	0.143454034615407	0.564171764309189	0.411395973492556	0.278091487361567	0.621579514647109	0.278091487361567	0.665271172658537
296	595	0.117226891824924	0.114355039357416	0.25511689982519	0.167594355487066	0.64734143823973	0.356869560754577	0.0377052316741611	0.179444670937937	1.44639885258664	2.17319933876473	0.321297263219482	0.344267832746227	1.15562398316485	0.573395667711166	0.325574524890238	2.7589495428276	2.672796435965	2.27609770209475	1.3021304118081	2.38145664899469	2.38235883997383	0.833084152296134	5.31585103652993	3.2008906948877	1.95368373852865	2.30973566375571	0.296446936613162	1.88536220453007	2.18438001360959	1.94614660478507	1.50651840973866	1.17784726680268	0.309620769105175	0.0790363507039923	0.60126566828174	0.842390100780452	1.26569578193413	0.0175422834615857	0.0243131586734997	0.769754771972974	0.26883654083344	0.146890894505118	0.573262544059494	0.419457506752689	0.283746418757523	0.630882893765084	0.283746418757523	0.678611407795438
297	596	0.107085497581423	0.108607523205722	0.24705464744428	0.158496155295747	0.631944438581704	0.352269560171339	0.0325846458248762	0.173170650673718	1.42127764758322	2.14826975288445	0.31235531655999	0.335302657763395	1.13959432984218	0.563648280777776	0.312373985796418	2.70733342018304	2.62500722133787	2.22154953095522	1.26023028415482	2.32833743285677	2.3154018091446	0.803116601090078	5.2024985818251	3.1365600644921	1.90751949826389	2.25633501093932	0.28630910710641	1.85056139991443	2.1387779040973	1.8994516908799	1.47235661871216	1.15268213099807	0.312513735281608	0.0805648181465387	0.610883794972234	0.852032029046092	1.28087814612997	0.0189251775210511	0.0265120595583683	0.785321815073442	0.271829375354468	0.150381344338698	0.582567573251219	0.427650931616805	0.289625813367717	0.640495248274816	0.289625813367717	0.692289822376531
298	597	0.0975093708177962	0.103029941554153	0.239132863980397	0.149739540351543	0.61657435855229	0.347427689706328	0.0277513750582949	0.167019235190574	1.3964074187413	2.12337992769602	0.303591951473305	0.326558390954714	1.12357059559645	0.553993561379325	0.299419270662845	2.65649065169072	2.57769316773823	2.16829068144766	1.21898088920303	2.27588407373785	2.24992843564269	0.773509305648459	5.09087019612529	3.07363730112388	1.86198468472411	2.20369388998257	0.276324281961051	1.81603476871773	2.09381468374942	1.85345164472987	1.43863423800528	1.12758460256841	0.315611623090528	0.0821407447071204	0.620507006606678	0.862026487047066	1.29626560268756	0.0204677824799038	0.0287640543682575	0.801249854010534	0.274925391911311	0.153939726425738	0.592142267652298	0.436001484391487	0.295836231561025	0.650565428325502	0.295836231561025	0.70642463391277
299	598	0.0886448451923906	0.0976445036502978	0.23134125093432	0.141420631380998	0.601175774396233	0.342217580190232	0.0232410542462991	0.160999915656498	1.37183066632067	2.09850185231683	0.295045745098063	0.318059116746672	1.10748318370857	0.54443975481744	0.286729595959776	2.60680435491841	2.53083585124833	2.1166651621633	1.17837801323407	2.22426085000618	2.18643014489447	0.744122637480563	4.98115722378236	3.01220732328682	1.81712780172379	2.15177322612121	0.266470566082605	1.78166754181573	2.04949632066688	1.8081239538166	1.40532855825698	1.10234602871134	0.319003132848137	0.0837742237564271	0.630079522853408	0.872512461057518	1.31190593223252	0.0222087198171868	0.0310619021194634	0.817623953811122	0.278146363973944	0.157580383075828	0.602042043030662	0.444534401383317	0.302484233706327	0.661242284066335	0.302484233706327	0.721134059915106
300	599	0.0806382543635545	0.0924734187417418	0.22366950980683	0.13363554911065	0.585693262358273	0.336512862453741	0.0190893182607694	0.155122183239483	1.34758989058111	2.0736075158643	0.286755274572898	0.309828919565756	1.09126249745944	0.534995106393745	0.274324178157465	2.55865764743385	2.48441684795045	2.0670169816934	1.13841744252925	2.17363204003003	2.12539836232628	0.714816968095668	4.87355100914819	2.95235504948468	1.77299735307734	2.10053394459098	0.256726064376594	1.74734495008415	2.00582878295065	1.76344610562173	1.37241687010626	1.07675775662449	0.322776964870637	0.0854753486651464	0.639545563380761	0.883628937351591	1.32784691539044	0.0241866110119426	0.0333983618282809	0.834529179502082	0.281514065012343	0.16131765659856	0.612322315154244	0.45327491889888	0.309676380172501	0.672674665646511	0.309676380172501	0.736536317894495
301	600	0.0736359319896351	0.0875388960760726	0.216107342098709	0.126480414267039	0.570071398683155	0.330187167327544	0.015331801973586	0.149395529107524	1.3237275917824	2.04866890745582	0.278759117036451	0.301891883838454	1.07483894012996	0.525667861409864	0.262222233726171	2.5124336468048	2.43841773392685	2.01969014862919	1.0990949633699	2.12416192217764	2.06732451336447	0.685452669003062	4.76824289657466	2.89416539822123	1.72964184259925	2.04993697062762	0.247068881748538	1.71295222439875	1.96281803870167	1.71939558762689	1.33987646419209	1.05061113350549	0.327021819474231	0.0872542128039678	0.648849347857074	0.895514902203431	1.34413633278694	0.0264400775432145	0.0357661925110067	0.852050596110286	0.285050268496482	0.165165889303525	0.623038499790975	0.462248273244759	0.317519231328425	0.685011423215222	0.317519231328425	0.752749625361889
302	601	0.0673295832071414	0.0827597696429943	0.208943113559794	0.119746194901635	0.554512388103281	0.323546153782221	0.0121720658667686	0.143735527436575	1.30002358380614	2.02382836873316	0.270944845780873	0.29419994210614	1.05844968068024	0.516358710391206	0.25019842340248	2.4667290960165	2.39324631802243	1.97365468612718	1.06052605345636	2.07501750250494	2.01039043234301	0.656077998230217	4.6655569331713	2.83787602948614	1.68668734040404	2.00030192921764	0.237546346525365	1.67906168809065	1.92068728174329	1.67651473688858	1.30781958823459	1.02455615903826	0.331239542936377	0.088997966889898	0.658491454803853	0.907426852836152	1.36063403175913	0.0289656404062542	0.0383285083268066	0.869887780212774	0.288609282219755	0.169000886254846	0.634037817177593	0.471352783247061	0.325562678744525	0.697816878986467	0.325562678744525	0.769486792942919
303	602	0.0613153416257301	0.0780490857067933	0.202410332554065	0.113162913947288	0.539235385046048	0.316972967150246	0.00972773976623031	0.138065771502876	1.27626125625385	1.99922632938232	0.263182360838881	0.286689454912785	1.04235581436693	0.50698135179425	0.238061730854993	2.42003313996534	2.34923812455834	1.92773188879816	1.02280850573494	2.02537143516239	1.9526444419643	0.626887899038574	4.56553089854201	2.78357280862047	1.64379267287032	1.95191842819219	0.228218526687939	1.64624231459807	1.87960047726209	1.63524489835028	1.27635880751472	0.999327920965373	0.334947245242792	0.0906083520928046	0.668919012372496	0.91863631405976	1.37718173469323	0.031716388053119	0.0412206987087831	0.887713790939354	0.292053337366766	0.172712019262661	0.645140890101215	0.480481635281778	0.333340305302812	0.710587842476038	0.333340305302812	0.786393736594101
304	603	0.0555961836134706	0.0734203719269306	0.196416414503514	0.106735274452612	0.524210390298689	0.31045746780515	0.00790556255969443	0.132407781124843	1.25248847296513	1.97483191058702	0.255483729459956	0.279361148688765	1.0265236339158	0.497563542817237	0.225882856951988	2.37256749908584	2.30626630283122	1.88204267241483	0.985911579355968	1.97539647066007	1.89437770020739	0.597962770788361	4.46792673578018	2.73111296215514	1.6010554782086	1.90470236705398	0.219082636622689	1.61437430995744	1.83947475040384	1.59541207132404	1.24547188901275	0.974845398572461	0.338256522272077	0.0921173474626679	0.679996064676187	0.929304813528727	1.39380003478847	0.034665793148061	0.0443939355841372	0.905573917146056	0.295416092494307	0.176333980755579	0.656363238155342	0.489652366980323	0.340934208339542	0.723371894785823	0.340934208339542	0.803488331822716
305	604	0.0501750855384344	0.068887155962867	0.190868774830135	0.100467979466219	0.509407404648439	0.303989516120468	0.00661227313488677	0.126783076120895	1.22875309777958	1.95061423353097	0.247861018893577	0.272215749864459	1.01091943205257	0.488133040658405	0.213732502561746	2.32455389381251	2.2642040021377	1.83670795274989	0.94980453346978	1.92526535950805	1.83588136505128	0.569383012839809	4.37250638797921	2.68035371662105	1.55857339462938	1.85856964530572	0.210135890716048	1.5833378802052	1.80022722631438	1.55684225512192	1.21513659970895	0.951027571145149	0.34127896990283	0.0935569320494689	0.69158665582811	0.939593878897531	1.4105095252441	0.0377873283553303	0.0477993908800698	0.923513447688912	0.29873120615917	0.17990146316221	0.667720380933473	0.498882515974109	0.34842648519097	0.736216617017712	0.34842648519097	0.82078845413605
306	605	0.0450550237686915	0.0644629654740629	0.185674828955918	0.0943657320367216	0.494796428882531	0.297558972469731	0.00575461037953007	0.121213176309447	1.20510299453682	1.9265424193979	0.240326296389225	0.265253984870244	0.995509501503014	0.478717602515992	0.201681368552546	2.27621404457988	2.22292437177443	1.79184864557602	0.914456627226696	1.87515085221643	1.77744659447501	0.541229024553149	4.2790317982325	2.6311522985491	1.51644406034315	1.81343616245013	0.201375503354445	1.55301323137776	1.76177503013949	1.51936144905598	1.1853307065836	0.927793417969065	0.344126184013653	0.0949590849031875	0.703554829941455	0.949665037820645	1.42733079925936	0.0410544663391788	0.0513882365237814	0.941577671423954	0.302032336918147	0.183449158911164	0.67922783802911	0.508189619894547	0.355899233193353	0.749169590273596	0.355899233193353	0.838311979041383
307	606	0.0402389746723117	0.0601613281199793	0.180741992302856	0.0884332352127339	0.480347463788198	0.291155697226471	0.0052393131813484	0.115719601508919	1.18158602707644	1.90258558937149	0.232891629196378	0.258476580136497	0.980260134992863	0.469344985588239	0.189800155792666	2.22776967182245	2.18230056103803	1.74758566666593	0.879837119777043	1.82522569929528	1.7193645464576	0.513581205288605	4.18726490963345	2.5833659344702	1.47476511356043	1.76921781798992	0.192798688924309	1.52328056951155	1.72403528702498	1.48279565243829	1.15603197661696	0.905061918329839	0.346909760483142	0.0963557850738037	0.715764631129394	0.959679817952544	1.4442844500335	0.0444406797638572	0.0551116444424729	0.959811877207213	0.30535314332803	0.187011760431051	0.690901129035752	0.517591216373049	0.363434549682948	0.762278395655362	0.363434549682948	0.856076782046
308	607	0.0357299146173657	0.0559957715600765	0.175977680292941	0.0826751920428693	0.466030510152673	0.284769550764222	0.00497312042806541	0.110323871537727	1.15825005923807	1.87871286463549	0.225569084564518	0.251884262093598	0.965137625247869	0.460042947073383	0.178159565150385	2.17944249597474	2.14220571922514	1.70403993179231	0.845915270271147	1.77566265125468	1.66192637897807	0.486519954406409	4.09696766527545	2.53685185091525	1.43363419249173	1.72583051142779	0.184402661812073	1.494020100643	1.68692512211664	1.44697086458091	1.12721817678931	0.882752051513098	0.349741295189897	0.0977790116112985	0.728080103505123	0.969799746947703	1.46139107076575	0.0479194412936175	0.0589207865633448	0.978261353894719	0.308727283945612	0.190623960150481	0.7027557735469	0.527104843041027	0.37111453199601	0.775590614264899	0.37111453199601	0.874100738657182
309	608	0.0315308199719245	0.0519798234538156	0.171289308348165	0.0770963055757401	0.451815568763192	0.278390393456515	0.0048627710074074	0.105047506214289	1.13514295486131	1.8548933663736	0.218370729743124	0.245477757171924	0.950108264993782	0.450839244169663	0.166830297493981	2.13145423747127	2.1025129956324	1.66133235672785	0.812660337859337	1.72663445860471	1.60542325001544	0.460125671266791	4.00790200825192	2.49146727441515	1.39314893534752	1.68319014226647	0.176184636404166	1.46511203080853	1.65036166056027	1.41171308479589	1.09886707408091	0.86078279680447	0.352732384012519	0.099260743565652	0.740365291181817	0.980186352460597	1.47867125465536	0.0514642235927103	0.0627668348135983	0.996971390342505	0.312188417327685	0.194320450498064	0.714807291156054	0.536748037529895	0.379021277468794	0.789153827204098	0.379021277468794	0.892401724382214
310	609	0.0276446671040573	0.0481270114606569	0.166584291890522	0.0717012788599601	0.437672640406986	0.272008085676883	0.00481500380709488	0.0999120253570216	1.11231257778576	1.83109621576956	0.211308631981677	0.239257791801852	0.93513834695635	0.441761634075318	0.155883053691736	2.08402661674656	2.06309553955644	1.61958385724524	0.780041581691937	1.67831387185545	1.55014631754875	0.43447875522998	3.91982988165624	2.44706943150082	1.35340698033834	1.64121261000865	0.168141827087018	1.43643656604456	1.61426202750169	1.37684831239529	1.07095643547204	0.839073133489585	0.355994622829606	0.100832959986844	0.752484238272663	0.991001162145702	1.49614559490156	0.0550484993253866	0.0666009611204337	1.0159872754066	0.315770202031041	0.19813592390241	0.727071201456715	0.546538337471063	0.387236883437558	0.803015615574847	0.387236883437558	0.910997614728377
311	610	0.0240744323818348	0.0444508632400613	0.161770046342002	0.0664948149441413	0.42357172587129	0.265612487798858	0.00473655771485504	0.0949389487843435	1.08980679185104	1.80729053400705	0.204394858529657	0.23322509241376	0.92019416386132	0.432837873988587	0.145388534611926	2.03738135423512	2.02382650029391	1.57891534911718	0.748028260919273	1.63087364151698	1.49638673955701	0.409659605656204	3.83251322858182	2.40351554870315	1.31450596567467	1.59981381415706	0.16027144824706	1.40787391238752	1.57854334808669	1.34220254669119	1.04346402794297	0.817542040854069	0.359639607519757	0.102527639924856	0.764300988890847	1.00240570365749	1.51383468470361	0.058645741155898	0.0703743374110519	1.03535429794304	0.319506296612472	0.202105072792128	0.739563024042382	0.556493280495944	0.395843447238557	0.817223560479036	0.395843447238557	0.929906285202954
312	611	0.0208230921733281	0.0409649064514899	0.156753987124598	0.0614816168768983	0.409482825943337	0.259193460195974	0.00453417161841108	0.0901497963146718	1.06767346089674	1.78344544226981	0.197641476636543	0.227380385438027	0.905242008434443	0.424095721107709	0.135417441122832	1.99174017037147	1.98457902714143	1.53944774811637	0.716589634691675	1.58448651809939	1.44443567401925	0.385748621905694	3.74571399212205	2.36066285255305	1.27654352956703	1.5589096542144	0.152570714270722	1.37930427587384	1.54312274746106	1.30760178699563	1.01636761847396	0.796108498183552	0.363778933961572	0.104376762429667	0.775679587149555	1.01456150465044	1.53175911726075	0.062229421748496	0.074038135612654	1.05511774680785	0.323430359628771	0.206262589595829	0.752298278506557	0.56663040423595	0.404923066208048	0.831825243018555	0.404923066208048	0.94914561131323
313	612	0.0178936228466065	0.0376826687544023	0.151443529660301	0.0566663877068434	0.39537594141036	0.252740863241762	0.00411458440548573	0.0855660877664235	1.04596044876249	1.75953006174155	0.191060553551815	0.221724397305029	0.890248173401462	0.415562932630922	0.126040474092732	1.94732478559012	1.94522626939565	1.5013019700155	0.685694962159466	1.53932525211275	1.3945842789145	0.362826203338678	3.65919411537034	2.31836856958142	1.23961731022592	1.51841602968338	0.145036839544435	1.35060786253994	1.50791735077062	1.27287203262067	0.989644974045299	0.774691484763661	0.368524198033651	0.106412306551258	0.786484077161963	1.02763009277902	1.54993948577221	0.0657730137674311	0.0775435276524401	1.07532291085707	0.327576049636729	0.210643166742123	0.765292484442738	0.576967246322494	0.414557837682287	0.84686824429529	0.414557837682287	0.968733468566485
314	613	0.0152890007697412	0.0346176778082603	0.145746089371104	0.0520538304825895	0.381221073059594	0.246244557309754	0.00338453496380442	0.0812093429580156	1.02471561928788	1.73551351360598	0.184664156524954	0.216257854445145	0.875178951488128	0.407267265756465	0.117328334389904	1.90435692032559	1.9056413763532	1.46459893058726	0.655313502472972	1.49556259406714	1.34712371222178	0.340972749315385	3.57271554142008	2.27648992631917	1.20382494586184	1.47824884006672	0.137667038454628	1.32166487842224	1.47284428316116	1.23783928287839	0.963273861637244	0.753209979880026	0.373986995614591	0.108666251339609	0.796578503041258	1.04177299569772	1.56839638343723	0.0692499898769547	0.0808416854576117	1.09601507894672	0.331977025193139	0.215281496659619	0.778561161444428	0.587521344386987	0.424829858997529	0.862400145411134	0.424829858997529	0.988687732470003
315	614	0.0131643736723054	0.0316315502560356	0.139838737649305	0.0477302759550736	0.366580434508892	0.239381771138652	0.0025064980007099	0.0770033523794735	1.00373487183432	1.7114864893819	0.178539941690004	0.210913866599169	0.860071868090298	0.399166915223551	0.109066276542948	1.86200177099316	1.86626718063953	1.42867871236912	0.625357076768687	1.45208151934064	1.3014304132441	0.319295687355964	3.48790493751334	2.23579195074102	1.16887193556325	1.43894707509915	0.130381617055497	1.29294641169692	1.43841675443692	1.20325716793865	0.937375489956582	0.731942420070844	0.379732895628525	0.110962100584189	0.806529947503733	1.05627163186381	1.58712268918622	0.0728054773336446	0.0842516559888753	1.11713479662784	0.336444219159167	0.220087991771375	0.792118789256119	0.598182504915046	0.435658338802042	0.8779891801575	0.435658338802042	1.00880672075718
316	615	0.0116322197701933	0.0286050711654955	0.133971369985814	0.0437555771989108	0.351170214571101	0.231926345404907	0.00172142825179789	0.0728648441392981	0.982805840710202	1.68755522160283	0.172737921253158	0.205642390273944	0.844995562944649	0.391195391530042	0.101009465758483	1.81936456598903	1.8275963493612	1.39290267532943	0.595799715866384	1.40783711961365	1.25667600174472	0.297029680988505	3.40627624819269	2.1970208236465	1.13441387756745	1.40101521958814	0.12312503352101	1.2649536387314	1.40511947644567	1.16990650610621	0.912065947347319	0.711196155311232	0.385296119893576	0.113128522911072	0.816932919143395	1.07038878930587	1.60608748190363	0.0765834910666083	0.0880710630737491	1.13858230403682	0.340796511533825	0.224954204186362	0.805957257372562	0.608846240124681	0.446881043529834	0.893254465469417	0.446881043529834	1.0289187730032
317	616	0.0106315111609554	0.0255805208332907	0.128160637950548	0.0400947207482323	0.335191376825938	0.224013058388676	0.00105378464716877	0.0688047444836206	0.961963992175652	1.66371214297464	0.167213696572125	0.200469422048929	0.829963000288155	0.383343425512152	0.0931834689218238	1.7765770737191	1.78957678353648	1.3574236513872	0.566703993441319	1.36311031984977	1.21284440639304	0.274445983585134	3.3274223325023	2.16000550080366	1.10047355880815	1.36431741564558	0.115930730417253	1.23761189784896	1.37282682739851	1.13765407889541	0.887315320245557	0.690933535042192	0.390741243629342	0.115205244625149	0.827692600890033	1.08425805003526	1.62527565471982	0.0805558352488918	0.0922189439396495	1.16034243190777	0.345079481580671	0.229886535862065	0.820058200012637	0.619538646245897	0.45845790719577	0.908319907164193	0.45845790719577	1.04908679747801
318	617	0.0101012199421429	0.0226001795560753	0.122423193113428	0.0367126931371689	0.318844884853123	0.215776688370116	0.000528026116925151	0.0648339796585748	0.941244792490783	1.63994968620315	0.161922869004613	0.195420958503582	0.814987144357791	0.375601748006092	0.0856138529182866	1.73377106258927	1.75215638418367	1.32239447246144	0.538132483168749	1.31818204501256	1.16991955585842	0.251815848517988	3.25093604948633	2.12457493798057	1.06707376621908	1.32871780538331	0.108832150310315	1.21084652737291	1.34141318550656	1.10636666782061	0.863093695087403	0.671116908704724	0.396132842055417	0.117231992031309	0.838714175673434	1.09801299606337	1.64467210076515	0.0846943140535412	0.0966143358139933	1.18240001097481	0.349338708563268	0.234891388755967	0.83440325139523	0.630285819508698	0.470348863814717	0.923309411059139	0.470348863814717	1.06937370245156
319	618	0.00998031821130541	0.0197063276304998	0.116775687044368	0.0335744808998514	0.302331702232374	0.207352013629387	0.000168611591167878	0.0609634759102926	0.920683707915712	1.61626028399423	0.156821039908331	0.190522996217357	0.800080959390537	0.367961089848078	0.0783261846331842	1.69107830100544	1.71528305232103	1.28796797047117	0.510147758723923	1.27333322006561	1.12788537881026	0.229410529159194	3.17641025818893	2.09055809094528	1.03423728673395	1.29408053091319	0.101862735766282	1.18458286562655	1.31075292898092	1.07591105439616	0.839371158308958	0.651708625739831	0.401535490391393	0.119248491434441	0.849902826423381	1.11178720940158	1.66426171316997	0.0889707316536028	0.101176275924197	1.20473987197202	0.353619771745173	0.23997516482555	0.848974045739222	0.641113856143087	0.482513847401539	0.938346882971563	0.482513847401539	1.08984239619379
320	619	0.0102077780659954	0.0169412453532178	0.111234771313287	0.0306450705704127	0.285852792543411	0.198873812446645	0	0.0572041594849071	0.900316204710557	1.5926363690537	0.151863810640988	0.185801531769715	0.785257409623373	0.360412181874322	0.071346030951833	1.64863055737351	1.67890468896686	1.25429697733541	0.4828123937821	1.22884476997251	1.08672580391794	0.207501278880891	3.10343781765426	2.05778391546588	1.0019869072865	1.2602697343471	0.0950559293512427	1.15874625093317	1.28072043603268	1.04615402013643	0.81611779634633	0.632671035588516	0.407013763856867	0.121294469139435	0.861163736069652	1.12571427206125	1.68402938506463	0.0933568922221233	0.105823801497678	1.22734684563353	0.357968250389947	0.245144266028298	0.863752217263495	0.652048852379069	0.494912791971103	0.953556228718776	0.494912791971103	1.11055578697466
321	620	0.0107225716037627	0.0143472130208806	0.105817097490104	0.0278894486829821	0.269609119365951	0.190476863102049	4.66502735214647e-05	0.0535669566285506	0.880177749135432	1.56907037408743	0.147006782560293	0.181282561740111	0.770529459293268	0.352945754921039	0.0646989587595466	1.60655960009939	1.64296919513943	1.22153432497316	0.456188962018533	1.18499761969684	1.04642475985084	0.186359351055204	3.0316115869265	2.02608136731042	0.970345414810451	1.2271495577969	0.0884451736312848	1.13326202161608	1.25119008487296	1.01696234655575	0.793303695635621	0.613966487691779	0.412632237671432	0.123409651451182	0.872402087542035	1.13992776605378	1.7039600095795	0.0978245999321479	0.110475949761852	1.25020576269342	0.362429723761151	0.250405094321693	0.878719400186934	0.663116904446647	0.507505631538275	0.969061354118086	0.507505631538275	1.13157678306411
322	621	0.0114636709221575	0.0119665109301399	0.100539317144733	0.0252726017716913	0.253801646279714	0.182295943875755	0.000333021341834883	0.050062793587355	0.860303807450454	1.54555473180126	0.142205557023951	0.176992082708001	0.755910072637199	0.34555253982444	0.0584105349416397	1.56499719758897	1.60742447185703	1.18983284530344	0.430340037108476	1.14207269420218	1.00696617527834	0.16625599905427	2.96052442504978	1.99527940224696	0.939335596239518	1.19458414337444	0.0820639111724961	1.10805551599857	1.22203625371286	0.988202815168486	0.770898942612935	0.595557331490622	0.418455487054683	0.12563376467457	0.883523063770312	1.15456127339052	1.72403847984493	0.102345658956723	0.115051757944136	1.27330145388581	0.367049771122343	0.255764051663219	0.89385722872842	0.674344108575825	0.520252300117919	0.984986164986802	0.520252300117919	1.1529682927321
323	622	0.0123700481187314	0.00984141937764882	0.0954180818470937	0.0227595163706715	0.238631336864419	0.174465833047923	0.000883572135041089	0.0467025966074535	0.840729845915741	1.52208187490102	0.137415735389674	0.172956091252844	0.74141221389215	0.338223267420739	0.0525063263834271	1.52407511824815	1.57221842013793	1.15934537024526	0.405328192727186	1.10035091845212	0.968333978869841	0.147462476250218	2.88976919106829	1.96520697604358	0.908980238507427	1.16243763319159	0.0759455845409642	1.08305207240394	1.19313332076348	0.95974220748899	0.748873623714377	0.577405916426047	0.424548087226215	0.128006535114489	0.894431847684265	1.16974837608287	1.74424968899127	0.106891873468896	0.119470263271947	1.2966187499448	0.371873971737084	0.261227540010359	0.909147337106836	0.685756560996608	0.533112731724903	1.00145456714223	0.533112731724903	1.17479322424857
324	623	0.0133806752910353	0.00801421866005936	0.0904700431671037	0.0203151790140543	0.224299154699784	0.167121308898709	0.00172276158324225	0.0434972919349788	0.821491330791409	1.49864423609257	0.132592919015169	0.169200583954095	0.727048847295084	0.33094866854615	0.0470118999702236	1.48392513048285	1.53729894100042	1.13022473171764	0.381216002549915	1.06011321741024	0.930512099294711	0.130250036015183	2.81893874402617	1.93569304446832	0.879302128547902	1.1305741693602	0.0701236363027764	1.05817702915548	1.16435566423594	0.931447305031618	0.727197825376051	0.559474591939057	0.430974613405621	0.13056768907583	0.905033622213679	1.1856226561422	1.76457853014888	0.111435047641711	0.123650502972702	1.3201424816045	0.376947904868933	0.266801961320597	0.924571359541066	0.697380357938999	0.546046860374092	1.01859046640169	0.546046860374092	1.19711448588348
325	624	0.0144345245366189	0.00652718907402328	0.0857118526746794	0.0179045762359698	0.211006063365529	0.160397149708271	0.0028750486165392	0.0404578058160618	0.802623728337573	1.47523424808176	0.127692709258144	0.165751557391213	0.712832937082988	0.323719474036888	0.0419528225873438	1.44467900269895	1.50261393546278	1.10262376163959	0.358066040251916	1.02164051604012	0.893484465222339	0.114889931721294	2.74762594296758	1.90656656328927	0.850324053294666	1.09885789399215	0.064631509024021	1.0333557245765	1.13557766234133	0.903184889310719	0.705841634034062	0.541725707470653	0.437799640812496	0.133356952863482	0.915233570288341	1.20231769557989	1.78500989644811	0.115946985648216	0.127511514273817	1.34385747959901	0.382317149781451	0.272493717551414	0.940110930249991	0.709241595633002	0.55901462008035	1.03651776858248	0.55901462008035	1.21999498590677
326	625	0.0154705679530335	0.00542261091619256	0.0811601619397389	0.0154926945705498	0.198953026441371	0.154428133756767	0.00436489216503411	0.0375950644968368	0.784162504814352	1.45184434357443	0.122670707476307	0.162635008143654	0.698777447492837	0.316526414729162	0.0373546611201023	1.40646850330236	1.4681113045433	1.07669529193012	0.335940879508447	0.985213739305348	0.857235005322108	0.101653416740684	2.6754236469367	1.87765648827448	0.822068799681442	1.06715294919929	0.0595026452707852	1.00851349699029	1.10667369329075	0.87482174184065	0.684775136124513	0.524121612461836	0.445087744666435	0.136414052782333	0.924936874838032	1.21996707640731	1.80552868101933	0.120399491661456	0.130972334402708	1.36774857466243	0.388027285738198	0.278309210660295	0.955747683452496	0.721366370308621	0.571975944858545	1.05536037950192	0.571975944858545	1.2434976325884
327	626	0.0166581029286043	0.00450614329031174	0.0765942016417058	0.013341804661001	0.186812779561156	0.148717248280861	0.00566829788709011	0.0348526014555666	0.766024058368209	1.42842270261698	0.117635033496056	0.159788639888284	0.68474854177175	0.309431841113985	0.0330500419530813	1.36885535857307	1.43394119752319	1.05212879972019	0.314498172670908	0.950521325109636	0.822297430527914	0.0897148111596415	2.60373160751755	1.84909600277272	0.794751217151826	1.0362703829512	0.0546170705436084	0.98383246693228	1.07819945653776	0.84700277593722	0.66429206380961	0.506772620607923	0.452763308233046	0.139590466528626	0.934365520645077	1.2383041959481	1.82634417280141	0.124817475157017	0.134065174602403	1.39201768347033	0.394274394974628	0.284303456607036	0.971530803655621	0.733558590218173	0.585309393789114	1.0746344108386	0.585309393789114	1.26750178742668
328	627	0.0181997295121069	0.00358090854725801	0.0718276276157597	0.0116950157873668	0.173336056289894	0.142722483788644	0.00635614336336188	0.0321759777638455	0.748102995125378	1.40493888134866	0.112721264406244	0.157136064914422	0.670628677111526	0.302494461307091	0.028875333968557	1.33135682809696	1.40027418177283	1.02851110756025	0.293403551582215	0.91700278315349	0.78910591958403	0.0781288001992149	2.53408776149723	1.82118572727342	0.768507936549648	1.00698678219938	0.0498447904313419	0.95953550789761	1.05072536935078	0.82037214380716	0.644650990634575	0.489805420163843	0.460694797260115	0.142728597818527	0.9437990282136	1.25697403835713	1.84762987245777	0.129251173021602	0.136907710167765	1.41683849386385	0.4011556772049	0.290511124816762	0.987520409827577	0.745638277528221	0.599351427671929	1.09383082011797	0.599351427671929	1.29184485595202
329	628	0.0200843737917675	0.00268538185438261	0.0669287291654506	0.0104885724390333	0.158840817104053	0.136511123467411	0.00659519540738973	0.0295791610578022	0.730402093315625	1.3814173766146	0.107926187458267	0.154682142720204	0.656455258666145	0.295699542581782	0.0248617177983861	1.29403798023882	1.36708878544424	1.00584106549856	0.272731559154889	0.884565646095669	0.757495102875406	0.0669871849336783	2.4662922457245	1.79400577325558	0.743244416908982	0.97911459752853	0.0452042176325409	0.935609087649188	1.02414788666328	0.794795485301204	0.625769265110038	0.473206922410015	0.468862910690507	0.145854561986815	0.953228884056083	1.27597756589261	1.86931699070556	0.133710380544938	0.139547174403963	1.44215349332549	0.408568387910629	0.29690809744494	1.003714537879	0.757655699340139	0.613998833101008	1.11303578192757	0.613998833101008	1.31652681248245
330	629	0.022300961855814	0.00185803837903786	0.0619657955943307	0.00965871910538697	0.143645022480102	0.13015045050446	0.00655222083271312	0.0270761189735671	0.712924131168719	1.35788268525991	0.103246589903518	0.152431732803772	0.642265691589591	0.289032352211367	0.0210403740744247	1.2569638833634	1.33436353668944	0.984117523583365	0.252556738301457	0.853117446594935	0.727299610786994	0.0563817664373083	2.40014519704811	1.76763625219825	0.718866117263903	0.952466279523374	0.0407137648457614	0.912039673949911	0.998363463408725	0.770138440270085	0.607564235746631	0.456964038626862	0.477248347467086	0.148994474368271	0.962646574685003	1.29531574081277	1.89133673826193	0.13820489301675	0.142030800616171	1.46790516933774	0.41640978257343	0.30347025664704	1.02011122372052	0.769661122755301	0.629148396670368	1.13233547085495	0.629148396670368	1.34154763133602
331	630	0.024838419792473	0.00113735328857545	0.0570071162059504	0.00914170027581341	0.12806663289451	0.123707748087087	0.00639398645287281	0.0246808191472687	0.695671886914426	1.33435930412969	0.0986792589933926	0.150389694663261	0.628097381035848	0.282478157469147	0.0174424834285294	1.22019960583547	1.30207696366043	0.963339331862929	0.232953631934443	0.822565717310052	0.698354073703745	0.0464043457843761	2.33544675231679	1.74215727558044	0.695278496648487	0.926854278768635	0.0363918447695593	0.888813734562673	0.973268554520574	0.746266648564537	0.589953251054982	0.441063680094802	0.485831806532716	0.152174450297674	0.972043586612848	1.31498952537582	1.91362032584402	0.142744505726766	0.144405822109559	1.49403600938308	0.424577116674917	0.310173484578533	1.03670850326277	0.781704814875081	0.644696904974027	1.15181606148766	0.644696904974027	1.36690728683078
332	631	0.0276856736899706	0.000561801750347035	0.0521209803038598	0.00887376043969866	0.112423608823743	0.117250299402588	0.00628725908140737	0.0224072292150366	0.678648138782515	1.31087173006907	0.094220981979285	0.148560887796809	0.613987732158898	0.276022225628428	0.0140992264925557	1.18381021601981	1.27020759450923	0.943505340385506	0.21399678296637	0.792817990899782	0.670493122010608	0.0371467240491592	2.27199704837931	1.71764895488119	0.672387014096808	0.90209104584902	0.0322568701024897	0.86591773725037	0.948759614932295	0.723045750035294	0.572853659545723	0.425492758094258	0.49459398683026	0.155420605109803	0.981411406352091	1.33499988183998	1.93609896416898	0.147339013964709	0.146719472189299	1.52048850094401	0.432967645696705	0.316993663394887	1.05350441241638	0.793837042800853	0.660541144606001	1.17156372841324	0.660541144606001	1.39260575328477
333	632	0.0308316496365344	0.000169858931704736	0.0473756771916114	0.00879114408642988	0.0970339107442708	0.110845387638259	0.00639880553185801	0.0202693168129997	0.661855665002753	1.28744445992317	0.08986854611259	0.146950171702554	0.599974150112726	0.269649823962513	0.011041783898361	1.14786078228119	1.23873395738785	0.924614399199353	0.195760734309764	0.763781800022884	0.64355138609254	0.0287007023059314	2.20959622208441	1.69419140157951	0.65009712864294	0.877989031349254	0.0283272535431087	0.843338149775901	0.924733099577342	0.70034138453309	0.556182809729484	0.41023818390565	0.503515587302582	0.158759054139439	0.990741520415211	1.35534777246348	1.95870386395397	0.151998213020307	0.149018984160561	1.54720513150303	0.441478625120409	0.323906675251572	1.070496987092	0.80610807363399	0.676577902160308	1.19166464621925	0.676577902160308	1.41864300501603
334	633	0.0342652737203915	0	0.0428394961727556	0.00883009570539194	0.0822154991325621	0.104560295981397	0.00689539261776506	0.0182810495772876	0.645297243804906	1.2641019905371	0.0856187386447015	0.145562405878636	0.586094040051314	0.263346219744709	0.00830133627780127	1.11241637298437	1.20763458044831	0.906665358352725	0.178320028877147	0.735364677338122	0.617363496334486	0.0211580816289683	2.14804441028085	1.67186472715444	0.628314299320959	0.854360685854052	0.0246214077899716	0.821061439902163	0.90108546338919	0.678019191908658	0.539858050116896	0.395286868809398	0.512577306892547	0.162215912721359	1.0000254153147	1.37603415950452	1.98136623591612	0.156731898183286	0.151351591328518	1.57412838854262	0.450007310427643	0.330888402304058	1.08768426320025	0.818568174475866	0.692703964230966	1.21220498949325	0.692703964230966	1.44501901634262
335	634	0.0379754720297681	9.07001225851634e-05	0.0385807265508429	0.00892685978597174	0.0682863344650841	0.0984623076192983	0.00794378715266753	0.0164563951440293	0.628975653418745	1.24086881875598	0.0814683468270153	0.14440244982319	0.572384807128647	0.257096680248317	0.00590906426273219	1.07754205649412	1.17688799184263	0.88965706789388	0.161749209581046	0.707474155504256	0.5917640831214	0.0146106630925438	2.08714174981736	1.65074904308499	0.606943985164939	0.831018459948135	0.0211577455416345	0.799074075392052	0.877713161301295	0.655944812012733	0.523796729218588	0.380625724085923	0.521759844543016	0.165817296190345	1.00925457756302	1.39706000522133	2.00401729077258	0.16154986474337	0.153764526998341	1.60120075954526	0.458450957100022	0.337914726707815	1.10506427665176	0.831267612427856	0.70881611741199	1.23327093282276	0.70881611741199	1.47173376158258
336	635	0.0419511706528908	0.00048043446681123	0.0346676576294245	0.00901768081755483	0.0555643772183063	0.0926187057392591	0.00971075595010484	0.0148093211493543	0.612893672074035	1.21776944142492	0.0774141579109252	0.143475163034354	0.558883856498705	0.250886472746643	0.00389614848501085	1.04330290117522	1.14647271972281	0.873588377871071	0.146122819333983	0.68001776718005	0.566587776838232	0.00915024777093176	2.02668837754271	1.6309244608502	0.585891645208956	0.807774804216214	0.0179546794966527	0.777362524008466	0.854512648247123	0.633983884696048	0.507916195545192	0.366241661015646	0.531043899196855	0.169589319881175	1.01842049367267	1.41842627187214	2.02658823924051	0.166461907990287	0.1563050244752	1.62836473199347	0.466706820619161	0.344961530618311	1.12263506335718	0.844256654591332	0.7248111482974	1.25494865079535	0.7248111482974	1.49878721505394
337	636	0.0461812956779883	0.00120767820003143	0.0311685787120519	0.00903880328952833	0.0443675878686967	0.0870967735285766	0.0123630658236182	0.0133537952293921	0.597054078000545	1.19482835538903	0.0734529591478263	0.142785405010269	0.545628593315475	0.244700864512993	0.00229376957649352	1.00976397539242	1.11636729224087	0.85845813833256	0.131515401048484	0.652903045024263	0.541669207869935	0.00486863673840965	1.96648443030563	1.61247109192909	0.565062738487085	0.784442169243015	0.0150306223535821	0.755913253514303	0.831380379160136	0.612002049809337	0.492133797607337	0.352121590878988	0.540410169796928	0.173558099128629	1.02751465015612	1.44013392171515	2.04901029203706	0.171477823213761	0.159020317064269	1.65556279336971	0.474672156466675	0.352004696191017	1.14039465922713	0.85758556806767	0.740585843481212	1.27732431799857	0.740585843481212	1.52617935107477
338	637	0.0506547731932852	0.00231090648959609	0.0281517791022749	0.00892647169127736	0.0350139268927228	0.0819637941745464	0.0160674835867471	0.0121037850202712	0.58145964942804	1.17207005749345	0.0695815377891124	0.14233803524907	0.532656422732936	0.23852512282067	0.001133108169036	0.976990347510504	1.08655023754883	0.8442651993266	0.118001497637072	0.626037521695659	0.516843006601459	0.00185763106924952	1.90633004495488	1.59546904780069	0.544362724033398	0.760833005613247	0.0124039868109784	0.73471273167246	0.808212808973796	0.589864947203333	0.476366883915655	0.338252424956368	0.549839355286099	0.177749749267486	1.03652853352585	1.46218391700859	2.07121465987936	0.17660740570352	0.161957638070716	1.6827374311565	0.482244220124178	0.359020105581402	1.15834110017224	0.871304619958242	0.756036989557442	1.30048410901996	0.756036989557442	1.55391014396309
339	638	0.0553605292870094	0.00382859450285777	0.0256855481036455	0.00861693051218859	0.0278213547668544	0.077287050864465	0.0209907760530315	0.0110732581581221	0.56611316458629	1.14951904458326	0.0657966810861796	0.142137913248895	0.520004749905075	0.232344514942977	0.000445344894494992	0.945047085894235	1.0570000837987	0.831008410901445	0.105655652012271	0.599328729852999	0.491943803417755	0.000209031837727025	1.8460253583392	1.57999843994402	0.523697060881973	0.73675976391163	0.0100931855673969	0.713747426245832	0.784906392621568	0.567438216728771	0.460532802980775	0.324621074528209	0.559312154607229	0.182190385632527	1.04545363029434	1.48457722001068	2.09313255348457	0.181860450749288	0.165164220799715	1.70983113283631	0.489320267073285	0.365983640944935	1.17647242210316	0.885464077364423	0.771061373120109	1.32451419844707	0.771061373120109	1.58197956803697
340	639	0.0601415691253772	0.00560611118859167	0.0233118617992185	0.0081597625133847	0.0222141349290057	0.0728301061445653	0.0264651658477226	0.0100060105883051	0.551156803568548	1.12698400980093	0.0618831603436243	0.14206500499103	0.507581753026468	0.22617545377072	0.000109790688269218	0.913707552106454	1.02767150034493	0.818253870844023	0.0937870316425551	0.573248568032336	0.467896989762932	0	1.78545488785731	1.56517613000316	0.503748466520021	0.712904207127185	0.00806497057042832	0.69305350509522	0.761783564527759	0.544780154751323	0.445101586293423	0.31132321267466	0.568959501335603	0.186716040038038	1.05397380289296	1.50767670749333	2.11512089314958	0.187066926857363	0.168038219584045	1.73680797779846	0.496295022131565	0.37283939291283	1.19466274130578	0.899935978419807	0.785881663874332	1.34947778341683	0.785881663874332	1.61074549003692
341	640	0.064895641092817	0.00748165343669105	0.0206055937247027	0.00766970383043252	0.0173714588167799	0.0683342704228047	0.0317879742325582	0.00869519254733175	0.536692829736238	1.10429286571402	0.0576861425777968	0.142023901035522	0.495273047779435	0.220048949731006	0	0.882724070284082	0.998557746504415	0.805683881529866	0.081793175177209	0.54826074640187	0.4455916563959	0.00117339358238855	1.72477789469975	1.55025184920315	0.485139614120284	0.690001090825913	0.00627169030915864	0.672673279195737	0.739210056921211	0.522100569409519	0.43052200267836	0.298445068699642	0.578904293274428	0.191173242393063	1.06186430144282	1.53174901233361	2.13752847536243	0.192088778287242	0.170077356630731	1.76371258713695	0.503586468429086	0.37957606237713	1.21282172449829	0.914564479187537	0.800790554926619	1.37531263980206	0.800790554926619	1.64046996312665
342	641	0.0696937861048745	0.00948293832618274	0.0176843793626313	0.00718072901438192	0.0132436789061785	0.0638334486790664	0.0370736159758027	0.00722880310805163	0.522664146221385	1.08149893830538	0.0532930086077205	0.14205639774865	0.483082195549572	0.213972166401603	0.000138518732905268	0.852130152653011	0.969695235372828	0.79347159989014	0.0698811822999774	0.524260515068579	0.424807982673804	0.00361955926441127	1.66420663140302	1.5355050133945	0.467685896245131	0.667942354458038	0.00471015229438598	0.652602430981756	0.717147271442193	0.499492368213385	0.41667950664727	0.285959388219228	0.589115175708459	0.195603855174511	1.06925369399104	1.55665073094744	2.16027432512699	0.196983763958456	0.171478217056312	1.79060826089125	0.511126748916204	0.386236446884548	1.23100073323972	0.929358023663314	0.815789867973071	1.40191681029417	0.815789867973071	1.67100924125897
343	642	0.0746070450770972	0.0116376829360962	0.0146658541955376	0.00672681261628471	0.00978114767320282	0.0593615458932344	0.0424365058457239	0.00569484134331688	0.509013656156018	1.05865555355781	0.0487911392524189	0.142204291496693	0.471012757722478	0.207952267360276	0.000547892790204285	0.82195931143914	0.941120380045844	0.781790182856015	0.0582581526946102	0.501143124139449	0.405326147953794	0.00722884372559474	1.60395335050362	1.52121503842768	0.451202705456931	0.646619937473768	0.0033771640369098	0.632836642887651	0.695556609730975	0.477048458672946	0.403459552711837	0.273838916849493	0.599560793922448	0.200049740859294	1.07627054858472	1.58223845975075	2.18327746744712	0.201809642790536	0.172437385977329	1.81755829910087	0.518848006543277	0.392863343981799	1.24925112908911	0.944325055842838	0.830881424709793	1.42918833758459	0.830881424709793	1.70221957838667
344	643	0.0797064589250286	0.0139736043454579	0.0116676537059546	0.00634192918719177	0.00693421759385426	0.0549524670451915	0.0479910586105881	0.00418130632597657	0.49568426267216	1.03581603745417	0.0442679153309141	0.142509378645931	0.459068295683748	0.201996416184788	0.00125066807511542	0.792245058868362	0.912869593619136	0.77081278735866	0.04713118604485	0.478803823721458	0.386926331593018	0.0118915936454549	1.54423030453806	1.50766134015318	0.435505434318053	0.625925779323315	0.00226953304752819	0.613371597347794	0.674399473427825	0.454861748298224	0.390747595383744	0.26205640020651	0.61020979320115	0.20455276192432	1.08304343327098	1.60836879515946	2.20645692732671	0.206624173703014	0.173151448510319	1.84462600180527	0.526682384260663	0.399499551215598	1.26762427360551	0.959474019721809	0.846067046832884	1.45702526436471	0.846067046832884	1.73395722846256
345	644	0.0850630685642174	0.0165184196332968	0.008807413376416	0.00606005327815408	0.00465324114413468	0.0506401171148227	0.0538516890386624	0.00277619712888422	0.48261886890184	1.01303371597728	0.0398107176622305	0.143013455562645	0.44725237081898	0.196111776452907	0.00226939049085861	0.763020907166573	0.884979289188379	0.760712570329244	0.0367073820344466	0.457137863921591	0.369388712948626	0.0174981557035165	1.48524974604286	1.49512333442151	0.420409475390867	0.605751819456897	0.0013840668370404	0.59420297679656	0.653637264173011	0.433025144599248	0.378429089174675	0.250584583906356	0.621030818829317	0.209154780846501	1.08970091609694	1.63489833358949	2.22973172976962	0.211485115615418	0.173816989771824	1.87187466904397	0.534562025018721	0.40618786613266	1.28617152834795	0.974813359295927	0.861348556038449	1.48532563332595	0.861348556038449	1.76607844543945
346	645	0.0907479149102079	0.0192998458786409	0.0062027686894537	0.00591515944022161	0.00288857080004368	0.0464584010820102	0.0601328118982143	0.00156751282488932	0.469760377977082	0.990361915109965	0.0355069270653907	0.143758318613114	0.435568544513769	0.190305511742397	0.00362660594065178	0.734320368559666	0.857485879849246	0.751662688698934	0.0271938403471452	0.436040494846826	0.352493471377766	0.0239388765792974	1.4272239275545	1.48388043708313	0.405730221237742	0.585989997324725	0.000717572916244968	0.575326463668321	0.633231383606804	0.411631555086039	0.366389488596315	0.239396213565102	0.631992516091705	0.213897660102746	1.0963715651097	1.66168367145677	2.25302089977971	0.216450227447282	0.174630594878382	1.89936760085643	0.542419071767808	0.4129710862797	1.30494425487548	0.990351518560892	0.876727774022588	1.51398748715972	0.876727774022588	1.79843948327013
347	646	0.0968320388785463	0.0223456001605169	0.00397135512760105	0.00594122222444635	0.00159055903758398	0.0424412239266378	0.0669488419575091	0.000643252486842716	0.457051693029912	0.967853960835066	0.0314439243594175	0.144785764163616	0.424020378153715	0.184584785631023	0.00534486032771397	0.706176955273536	0.830425778697411	0.743836299398898	0.0187976606666886	0.415406966604148	0.336020786237586	0.0311041029523205	1.3703651016095	1.47421206398855	0.391283064421048	0.566532252377014	0.000266858795940683	0.55673774039745	0.613143233369469	0.390773887268623	0.354514248160346	0.228464034798824	0.643063530273066	0.218823262169967	1.10318394835638	1.68858140517723	2.27624346236086	0.221577268118134	0.175788848946534	1.92716809728216	0.550185667458282	0.41989200920343	1.32399381474713	1.0060969415124	0.892206522481403	1.54290886855744	0.892206522481403	1.83089659590742
348	647	0.10338648138478	0.025683399557954	0.0022308081733915	0.0061722161818789	0.000709558332756099	0.0386224906285895	0.0744141939848144	9.14151875957003e-05	0.444435717192356	0.945563179135406	0.0277090903633344	0.146137588580434	0.412611433124412	0.178956761696553	0.00744669955526422	0.678624179534078	0.803835398828548	0.737406559360307	0.0117259426768284	0.395132529300534	0.319750836885234	0.0388841815021053	1.31488552074436	1.46639763098826	0.376883397503151	0.547270524063977	2.87319869258784e-05	0.538432489418319	0.593334215101279	0.370545048657024	0.342688822378453	0.217760793223597	0.654212506658154	0.223973449525073	1.1102666338841	1.71544813116679	2.29931844251695	0.226923996547506	0.177488337092818	1.95533945836063	0.557793955040501	0.426993432450567	1.34337156952195	1.02205807214616	0.907786623110998	1.57198782021051	0.907786623110998	1.8633060373041
349	648	0.110482283344453	0.0293409611499797	0.00109876330935799	0.00664211586357034	0.000195921161560975	0.0350361061677489	0.0826432827483972	0	0.431855353596441	0.923542895993821	0.0243898058961648	0.147855588229846	0.401345270811458	0.173428603516748	0.00995466952652158	0.651695553567189	0.77775115333833	0.732546625514325	0.00618578606130615	0.37511243304297	0.303463802677859	0.0471694589081748	1.26099743749558	1.46071655393273	0.362346613046423	0.528096751835827	0	0.520406393165304	0.573765730442499	0.351037946761268	0.33079866576232	0.207259234455493	0.665408090531725	0.229390084644975	1.11774818973996	1.74214044584137	2.32216486525183	0.232548171654928	0.179925644433774	1.98394498413134	0.565176077464822	0.434318153567826	1.36312888075898	1.03824335445787	0.923469897607474	1.60112238481035	0.923469897607474	1.895524061413
350	649	0.118190485673112	0.0333460020156218	0.000692856018033039	0.00738489582057091	0	0.0317159755239986	0.0917505230165232	0.000457005996905568	0.419253505374192	0.901846437393141	0.0215734517769313	0.14998155947813	0.390225452600451	0.168007474669377	0.0128913161447042	0.62542458959876	0.752209455322432	0.729429654792124	0.00238429050387001	0.355241927938434	0.286939862972609	0.0558502818500468	1.20891310439968	1.45744824867247	0.347488103613232	0.508902875142779	0.000177470345961162	0.502655134072777	0.5543991810334	0.332345489091378	0.318729232823629	0.196932104110587	0.676618927178528	0.235115030006583	1.12575718397108	1.7685149456169	2.34470175556939	0.23850755235993	0.183297356085942	2.01304797463378	0.572264177681604	0.441908970101919	1.38331711001725	1.05466123244322	0.939258167666932	1.63021060504837	0.939258167666932	1.92740692218691
351	650	0.126582129286303	0.0377262392339084	0.00113072178195073	0.00843453060393239	7.21473240750115e-05	0.028696003677223	0.101850329557459	0.00155043225116325	0.406573075657635	0.880527129316194	0.0193474088246574	0.152557298691569	0.379255539876986	0.162700538732203	0.0162791853130313	0.599844799854689	0.727246717876527	0.728228804124871	0.000528555688267041	0.33541626409391	0.269959197126632	0.0648169970072461	1.15884477399316	1.45687213105796	0.332123261765949	0.489580833435045	0.000557950535608365	0.485174394575108	0.535195968514249	0.314560583157379	0.306365978074066	0.186752147804954	0.68781366188332	0.241190148086807	1.13442218462457	1.7944282269093	2.36684813847348	0.244859897582046	0.187800057165861	2.04271172990744	0.578990398641205	0.449808679599562	1.40398761885581	1.07132015009792	0.955153254985476	1.65915052361598	0.955153254985476	1.95881087357863
352	651	0.135459668862628	0.0424199776363445	0.00204878673985953	0.00966814885055989	0.00067845869573091	0.0257951660304374	0.11257852739605	0.00298539287999988	0.393996800907911	0.859401570073884	0.0174671902076316	0.155451532994487	0.368422117906539	0.157482014115152	0.0200068284343	0.574858265615177	0.702752760302154	0.72830139820695	0	0.315847155698896	0.253268533617028	0.0743626782048032	1.11010102479497	1.4582259765398	0.316795743460611	0.470395576355526	0.00115592827544897	0.467944159258489	0.516265164386088	0.297353617616436	0.294010978060523	0.176802840350166	0.699116168141469	0.247500121777032	1.14333076225922	1.82029749724391	2.38877426448452	0.251394045200358	0.192860899014402	2.07273706106416	0.585453551412607	0.45788175266865	1.42502056856032	1.08822912313365	0.971099413808686	1.6882851180279	0.971099413808686	1.9901342428324
353	652	0.144588507028511	0.0473472518096032	0.0030321695119484	0.0109524536137682	0.00207638970458124	0.0228408750022551	0.12352436368236	0.00443566739041268	0.381730642809034	0.838268233026244	0.0156440140229713	0.158515536019408	0.357710997204093	0.152324221067878	0.0239662146081736	0.550351085576827	0.678600599152539	0.728960130461416	8.62752009735956e-05	0.29682149504981	0.237689702347161	0.0848408151703151	1.06190729970533	1.46060052636414	0.302136525325766	0.45167596765245	0.00198609335134337	0.450954937448965	0.497734092042735	0.28036565772348	0.282029155648774	0.16717927389494	0.710657665067791	0.25390781997109	1.15201836794751	1.84660819005954	2.4107075930261	0.257882614735849	0.197814135547019	2.10289870702052	0.591810872952458	0.465975398953574	1.44626352842809	1.10538429207306	0.987053782822681	1.71799298650658	0.987053782822681	2.02184790041958
354	653	0.153984106621237	0.0525083734654652	0.00412154430290923	0.0123057810692244	0.00420333286812813	0.0198796910959558	0.134732386372495	0.00594225293991091	0.369752342327343	0.817153256729789	0.0138988184829423	0.161764923894902	0.347124577029514	0.147231475927745	0.0281850162831712	0.526332798090133	0.654801443400892	0.730311210912439	0.00085383103953518	0.278347299414008	0.223115534813586	0.0962323784371524	1.01435114783262	1.46405464507476	0.288091980932541	0.433409817934026	0.00304555639311932	0.434218198690696	0.479591530963621	0.263645625885176	0.270400234828825	0.157871620061063	0.722417816376195	0.260422384149569	1.16053539050713	1.87331924064229	2.43265296245687	0.264359037570893	0.202717005742126	2.1332208595231	0.59808214504261	0.474106524555793	1.46771897203564	1.1227747881283	1.00303751038437	1.74822560280502	1.00303751038437	2.05391691513367
355	654	0.163661930478089	0.0579036543157117	0.00535758531743547	0.0137464673925938	0.00699668070387549	0.0169581748148206	0.146247143422558	0.00754614668600473	0.358039640429181	0.796082779741053	0.0122525417998109	0.165215312749543	0.336665256642669	0.142208095032119	0.0326909059078115	0.502812941505586	0.631366502020418	0.732460849584195	0.00236911726403211	0.260432586058853	0.209438862512857	0.108518338538682	0.967520118285226	1.46864719721548	0.274608483852063	0.415584937808461	0.00433142803060549	0.417745412527846	0.461826260628183	0.247242444508194	0.259103939590681	0.148870050470321	0.734376285780605	0.267052955793054	1.16893221875576	1.9003895842783	2.4546152111355	0.270856745087865	0.207626748578138	2.16372771031848	0.604287149464916	0.482292035576767	1.48938937295951	1.14038974251153	1.01907174485066	1.77893444067623	1.01907174485066	2.08630635576816
356	655	0.173637441436351	0.0635334060721224	0.00678096676021878	0.015292848759543	0.0103938257293259	0.014122886662129	0.158113182788653	0.00928834578620386	0.346570278080883	0.775082940616554	0.0107261221858433	0.168882318711903	0.326335435303419	0.137258394718363	0.0375115559306141	0.47980105417368	0.608306983984327	0.73551525650086	0.00469858362281261	0.243085372251699	0.196552516941528	0.121679666008275	0.921501760171537	1.47443704733009	0.261632407655463	0.398189137883964	0.0058408188936292	0.401548048504577	0.444427060515854	0.2312050359992	0.248119993924345	0.140164736744503	0.746512736994937	0.273808676382132	1.17725924151108	1.92777815625369	2.47659917742065	0.277409168669141	0.212600603033467	2.19444345115325	0.610445668001228	0.490548838117954	1.51127720477622	1.15821828643492	1.03517763457846	1.81007097387321	1.03517763457846	2.11898129111654
357	656	0.183926102333307	0.0693979404464788	0.0084323628359515	0.0169632613457373	0.0143321604619815	0.0114203871411616	0.170375052426881	0.0112098473980162	0.335321996248792	0.754179877912819	0.00934049785330517	0.172781557910555	0.316137512271632	0.132386691323841	0.0426746388000967	0.457306674444907	0.585634098265824	0.739580641686606	0.00790867986422406	0.226313675259906	0.18434932959615	0.1356973313793	0.876383622599935	1.48148305996239	0.249110125913867	0.381210228768742	0.0075708396120191	0.385637576165051	0.427382710106067	0.215582322764865	0.237428121819825	0.131745850505395	0.758806833733108	0.280698687397389	1.18556684759077	1.95544389185458	2.49860969967096	0.284049739697095	0.217695808086527	2.22539227377397	0.6165774824334	0.498893838280815	1.53338494106228	1.1762495511106	1.05137632792468	1.84158667614896	1.05137632792468	2.1519067899723
358	657	0.194543376006238	0.0754975691505615	0.0103524477493264	0.0187760413268436	0.0187490774193457	0.00889723675519849	0.183077300293346	0.0133516486789529	0.324272535899246	0.733399730186373	0.00811660701446282	0.17692864647407	0.306073886807171	0.127597301185918	0.0482078269647788	0.43533934066976	0.563359053838118	0.744763215165606	0.0120658557366138	0.210125512350832	0.172722131973279	0.150552305185125	0.832253254678805	1.4898440996562	0.236988012198403	0.364636021071003	0.00951860081560318	0.37002546505343	0.410681988878256	0.200423227211854	0.227008047267123	0.123603563374786	0.771238239709036	0.28773213031941	1.19390542581251	1.9833457263671	2.5206516162451	0.290811889554101	0.222969602715734	2.25659836992723	0.622702374543284	0.507343942166808	1.55571505539424	1.19447266775074	1.06768897324624	1.87343302125648	1.06768897324624	2.18504792112895
359	658	0.20550472529243	0.0818326038961505	0.0125818957050354	0.0207495248785275	0.0235819691189212	0.00659999600751937	0.196264474344152	0.0157547467865222	0.313399637998586	0.71276863599374	0.00707538788158257	0.181339200531022	0.296146958169902	0.122894540641958	0.0541387928731796	0.413908591198733	0.541493059674416	0.751169186962034	0.0172365609883292	0.194528900791835	0.161563755569466	0.166225557959118	0.789198205516532	1.4995790309553	0.2252124400802	0.348454325398956	0.0116812131342092	0.354723184713875	0.394313676311856	0.185776671746837	0.216839494256245	0.115728046974463	0.783786618636638	0.294918146628782	1.20232536499399	2.01144259507738	2.54272976550173	0.297729049622533	0.228479225899501	2.28808593135961	0.628840126112735	0.515916055877394	1.5782700213486	1.2128767675675	1.08413671890003	1.90556148294879	1.08413671890003	2.21836975337996
360	659	0.216825613029166	0.0884033563950275	0.0151613809077724	0.0229020481764553	0.0287682280782113	0.00457522540140509	0.209981122535404	0.0184601388782348	0.30268104351315	0.692312733891443	0.00623777866693015	0.186028836209982	0.28635912561969	0.118282726029324	0.060495208973818	0.393023964382318	0.520047324747926	0.758904767100065	0.0234872453677166	0.179531857850273	0.150767031881267	0.182698060234651	0.747306024221502	1.51074671840349	0.213729783130385	0.332652952360809	0.0140557871976656	0.339742204690549	0.378266551886301	0.171691578776481	0.206902186777196	0.108109472926213	0.79643163422983	0.30226587780609	1.21087705395289	2.03969343327152	2.5648489857995	0.304834651284769	0.234281916616241	2.31987914981768	0.635010518923603	0.524627085514031	1.6010523125019	1.23145098177302	1.10074071324296	1.93792353497888	1.10074071324296	2.25183735551884
361	660	0.228521502053729	0.0952101383589723	0.0181315775622275	0.0252519473962922	0.0342452468147179	0.00286948544013543	0.224271792823202	0.0215088221115982	0.292094493409278	0.672058162436008	0.00562471758277172	0.191013169639523	0.276712788416399	0.113766173685382	0.067304747715212	0.37269499857101	0.499033058031854	0.768076165603874	0.0308843586231262	0.165142400793505	0.140224792405234	0.199950782545091	0.706664259902098	1.52340602654458	0.202486414920087	0.317219712564768	0.0166394336358002	0.325093994527614	0.362529395081024	0.158216870707455	0.197175848819981	0.100738012851823	0.809152950202537	0.309784465331922	1.21961088150689	2.06805717623567	2.58701411549707	0.31216212592318	0.240434913844368	2.35200221704802	0.641233334757742	0.533493937178179	1.62406440243067	1.25018444157947	1.11752210463196	1.97047065109975	1.11752210463196	2.28541579633907
362	661	0.240607855203405	0.102253261499766	0.0215331598730952	0.027817558713706	0.0399504178459451	0.00152933662699106	0.239181033163651	0.0249417936441243	0.28161772865331	0.65203106018396	0.00525714284137363	0.196307816948218	0.267210345819895	0.109349199947495	0.0745950815458818	0.352931232115298	0.478461468499409	0.778789592497634	0.0394943505029044	0.151368546888891	0.129829868637921	0.217964695423809	0.667360461666708	1.53761581992237	0.191428709020433	0.302142416619044	0.0194292630784416	0.310790023769231	0.34709098537546	0.145401469946427	0.187640204374605	0.0936038383730811	0.821930230268666	0.317483050686864	1.22857723647366	2.09649275925594	2.60922999295311	0.319744904920143	0.246995456562298	2.38447932479722	0.647528355397006	0.542533516971298	1.64730876471142	1.26906627819901	1.13450204142392	2.00315430506441	1.13450204142392	2.31907014463415
363	662	0.253100135315473	0.10953303752919	0.0254068020450669	0.0306172183043611	0.0458211336893943	0.00060133946525176	0.254753391512854	0.0288000506333206	0.271228490211585	0.63225756569182	0.0051559926550015	0.201928394264639	0.257854197090043	0.105036121153027	0.0823938829143449	0.333742203365678	0.458343765123798	0.791151257805516	0.0493836707553985	0.138218313403785	0.11947509207588	0.236720769404172	0.629482178623713	1.55343496308066	0.180503039002551	0.287408875131842	0.0224223861554171	0.296841761959564	0.331940102249043	0.133294298900064	0.178274977431072	0.0866971211117749	0.834743138142139	0.3253707753515	1.2378265076709	2.12495911761846	2.63150145652626	0.327616419658031	0.254020783748442	2.41733466481185	0.653915362623246	0.551762730994846	1.67078787292069	1.28808562284377	1.15170167197575	2.03592597062587	1.15170167197575	2.35276546919758
364	663	0.26601380522722	0.117049778159023	0.0297931782828347	0.0336692623439243	0.0517947868625694	0.000132054458197972	0.271033415826914	0.0331245902366972	0.260904519050443	0.612763817516116	0.00534220523592177	0.207890517717358	0.248646741486706	0.100831253639344	0.0907288242691215	0.315137450672641	0.438691156878228	0.805267371551698	0.0606187691289559	0.125699717605549	0.109053294215667	0.25619997501955	0.5931169598815	1.57092232056325	0.16965577843757	0.273006898711372	0.0256159134965555	0.283260678642772	0.317065525181205	0.121944279975035	0.169059891979387	0.0800080326896915	0.847571337536876	0.333456780806418	1.24740908391628	2.15341518660934	2.65383334457518	0.335810101519221	0.261568134381217	2.45059242883849	0.660414138218316	0.561198485350283	1.69450420063499	1.30723160672594	1.16914214464436	2.06873712153711	1.16914214464436	2.38646683882284
365	664	0.279284065775594	0.124795354038337	0.0345365979284027	0.0369121979534925	0.0580322328200698	0	0.287848759836035	0.0377816882960098	0.25072515257292	0.593459817596895	0.00573966886292137	0.214140007052461	0.239578391077045	0.0967250559492377	0.0995308158824626	0.297079122894656	0.419464159566278	0.820816407942083	0.0729758042486353	0.113827809968384	0.098916702050321	0.276486646890342	0.557964839307383	1.58985030900455	0.159092943253058	0.258995044010727	0.0290176588388482	0.270010188022087	0.302503366603319	0.111199261894451	0.160078381233537	0.0735672994862957	0.860494388227802	0.341704834617778	1.25714413377731	2.18200425602528	2.6762402588816	0.344216196563895	0.269437856158741	2.48417610240787	0.666987079436237	0.57078933331736	1.71843966312082	1.32653255150201	1.18677278065978	2.101728303626	1.18677278065978	2.42028573794791
366	665	0.292843017447465	0.132763323779233	0.0394700311053422	0.0402770125298725	0.0647331927047237	5.62868471656319e-05	0.305015377687953	0.0426200221732533	0.240777544011252	0.574245705371071	0.00626503993982233	0.220616809318131	0.230639075053125	0.0927048615745846	0.108713701140513	0.279527024190972	0.400619210775744	0.837424646875053	0.0862039231609106	0.102603687681219	0.0894623200699955	0.297667858887079	0.523691721580159	1.60997455476209	0.149035566941813	0.245432354061914	0.0326370977814103	0.257048801614959	0.288294603671933	0.100883914237601	0.151418217375922	0.0674103057088173	0.873596897974219	0.350076371177822	1.26683345035493	2.21088509805013	2.69872716214311	0.352710877137283	0.277408837862281	2.51799798457642	0.673581489576179	0.580475509388223	1.74257753984551	1.34602323664872	1.20452902971892	2.13506581408799	1.20452902971892	2.45434973833025
367	666	0.306701472554996	0.140956531038035	0.0446171431906988	0.0437707626622974	0.0718933575663758	0.000306364046481766	0.322560267965068	0.0476541913062953	0.231051158075576	0.555132825640462	0.00692840886644185	0.227327731596087	0.22183046836217	0.088770299276366	0.11827955216263	0.262487175863259	0.382161402156153	0.855120006913485	0.100329058246254	0.0920144380835097	0.0806501460169029	0.319728690418331	0.490333962025433	1.63132873696438	0.139452549422812	0.232307369041511	0.0364738337472552	0.244380634936885	0.274435312954241	0.0910123906954194	0.143065632849164	0.0615342097206903	0.886866102466621	0.358577032206258	1.27650135926696	2.24003987155074	2.7212844340921	0.361306464049322	0.285506130094965	2.55206548737926	0.680194509487716	0.590261441482924	1.76692235068681	1.36570248010853	1.22241123287904	2.1687397537275	1.22241123287904	2.48864803974256
368	667	0.320870243410353	0.149377819471071	0.0500015995615155	0.047400504939999	0.0795084184548731	0.000755680644735079	0.340510429249786	0.0528987951330042	0.221535459476031	0.536132523206887	0.00773986604259884	0.23427958096805	0.213154245951405	0.0849209978155657	0.128230441068171	0.245965599213191	0.364095825357035	0.873930406620264	0.115377141885137	0.0820471485147136	0.0724401776332648	0.342654220892666	0.457927915968821	1.65394653473991	0.130312790615031	0.219608629126098	0.0405274701593958	0.232009803503363	0.260921571017438	0.0815988449588432	0.135006860095891	0.05593616988535	0.900289237395492	0.367212459422793	1.28617218613124	2.26945073539398	2.74390245446101	0.370015278109955	0.293754783459924	2.58638602285153	0.686823280020426	0.600151557521516	1.79147861552247	1.38556909982391	1.24041973119744	2.20274022334898	1.24041973119744	2.52316984195753
369	668	0.335360142325699	0.158030032734668	0.0556470655948382	0.0511732959522095	0.0875740664200602	0.0014096856887118	0.358892860124508	0.058368433091248	0.212219912922755	0.517256142872161	0.00870950186811062	0.241479164515736	0.204612082768053	0.0811565859531654	0.138568439976494	0.229968315542432	0.346427572027918	0.89388376455827	0.131374106458029	0.0726889063142808	0.0647924126612969	0.366429529718649	0.426509938735924	1.67786162721719	0.121585190437445	0.207324674492254	0.044797610440845	0.219940422829889	0.247749454428719	0.0726574307188075	0.127228131558726	0.0506133445662302	0.91385353845133	0.375988294547134	1.29587025656559	2.29909984844669	2.76657160298225	0.378849640129121	0.302179848560287	2.62096700302837	0.693464942023883	0.610150285424051	1.81625085423027	1.40562191373732	1.25855486573136	2.23705732375684	1.25855486573136	2.55790434474786
370	669	0.350181981613199	0.166916014485154	0.0615772066677125	0.0550961922881623	0.0960859925117838	0.00227382822519995	0.377734559171638	0.0640777046188958	0.203093983125886	0.498515029438105	0.00984740674279588	0.248933289320869	0.196205653759338	0.0774766924501484	0.149295621006959	0.214501346152657	0.329161733818333	0.915007999290387	0.148345884345406	0.0639267988216687	0.0576668488432182	0.391039696304852	0.39611638565236	1.70310769352471	0.11323864880903	0.195444045316558	0.049283858014616	0.208176608431961	0.234915039755281	0.0642023016662481	0.119715679680295	0.0455628921267668	0.927546241324614	0.384910179298991	1.30561989618786	2.32896936957576	2.78928225938824	0.387821870916761	0.310806375999185	2.65581583994491	0.700116636347664	0.620262053110581	1.84124358668795	1.42585973979124	1.2768169775381	2.27168115575552	1.2768169775381	2.59284074788625
371	670	0.365346573585017	0.176038608378853	0.0678156881571816	0.0591762505370892	0.10503988777989	0.00335355730098486	0.397062524973579	0.070041209153815	0.194147134795564	0.479920527706538	0.0111636710664722	0.256648762465166	0.187936633872486	0.0738809460674974	0.160414056278921	0.199570712345533	0.312303402377809	0.937331029379496	0.166318407927735	0.0557479133763294	0.051023483921246	0.416469800059843	0.366783612043734	1.72971841279097	0.10524206564876	0.183955281775589	0.0539858163037217	0.196722475825075	0.222414403564317	0.0562476114921004	0.112455736903222	0.0407819709303934	0.941354581705842	0.393983755398069	1.31544543061587	2.35904145764802	2.81202480341139	0.396944291282815	0.319659416379748	2.69093994563627	0.706775503841344	0.63049128850116	1.86646133277328	1.44628139592812	1.29520640767491	2.30660182014945	1.29520640767491	2.6279682511454
372	671	0.380864730553317	0.185400658072093	0.0743861754402908	0.0634205272882227	0.114431443274222	0.00465432196285342	0.416903756112733	0.0762735461338737	0.185368832641923	0.461483982479278	0.0126683852389575	0.264632391030346	0.179806698054718	0.070368975566195	0.171925817911738	0.185182435422731	0.295857669355874	0.960880773388476	0.185317609585488	0.0481393373177177	0.0448223156375969	0.442704920392188	0.338547973235653	1.75772746414446	0.0975643408756119	0.172846924045925	0.0589030887311752	0.185582140524729	0.210243622423024	0.0488075138872996	0.105434535670132	0.0362677393405448	0.955265795285503	0.403214664564077	1.32537118546746	2.38929827153035	2.83478961478414	0.406229222037222	0.328764020305105	2.72634673213759	0.713438685354499	0.640842419515839	1.89190861236402	1.46688570009043	1.31372349719906	2.34180941774304	1.31372349719906	2.66327605429801
373	672	0.396747264830264	0.1950050072212	0.0813123338940851	0.0678360791307949	0.124256350044628	0.006181571257593	0.437285251171502	0.082789314996941	0.176748541375106	0.443216738558142	0.0143716396600699	0.272890982098129	0.171817521253261	0.0669404097072241	0.183832978024769	0.171342536685921	0.279829626402057	0.985685149880213	0.205369421699139	0.04108815798529	0.0390233417344898	0.469730136710457	0.311445824553729	1.7871685267137	0.090174374408561	0.162107512304146	0.0640352787199898	0.174759718046419	0.198398772898596	0.0418961625427823	0.0986383084236501	0.032017355720656	0.96926711775408	0.412608548516723	1.33542148636045	2.41972197008961	2.85756707323889	0.415688983989924	0.338145238378386	2.76204361148401	0.720103321736704	0.651319874074671	1.91758994533793	1.48767147022064	1.33236858716783	2.37729404934074	1.33236858716783	2.69875335711677
374	673	0.413004988728022	0.204854499482501	0.088617828895609	0.0724299626540388	0.134510299140953	0.00794075423199003	0.458234008732292	0.0896031151808843	0.168275725705249	0.425130140744949	0.0162835247296276	0.281431342750235	0.163970778415338	0.0635948772515675	0.196137608737372	0.158057037436774	0.264224365165888	1.01177207741759	0.226499776649156	0.0345814627184966	0.0335865599541405	0.497530528423219	0.285513521323571	1.81807527962718	0.0830410661665825	0.151725586726831	0.0693819896931784	0.164259323905644	0.186875931558229	0.0355277111494832	0.0920532876064014	0.0280279784341615	0.983345784802063	0.422171048975714	1.34562065891267	2.45029471219265	2.88034755850807	0.425335897950861	0.347828121202722	2.79803799571066	0.726766553837536	0.661928080097708	1.94350985157277	1.50863752426122	1.35114201863849	2.41304581574697	1.35114201863849	2.73438935937439
375	674	0.429648714558755	0.214951978512322	0.0963263258219076	0.0772092344471856	0.145188981613042	0.00993731993283054	0.479777027377503	0.0967295461235715	0.15993985034249	0.407235533841517	0.0184141308474482	0.290260280068383	0.156268144488173	0.0603320069602078	0.208841782168903	0.145331958976958	0.249046977296896	1.03916947456348	0.248734606816013	0.028606338856795	0.0284719680387671	0.52609117493904	0.260787418870787	1.85048140201339	0.0761333160686524	0.141689687490557	0.0749428250737536	0.154085073617898	0.175671174969119	0.0297163133983378	0.0856657056610107	0.0242967658444955	0.997489032119948	0.431907807660758	1.35599302874196	2.48099865670633	2.90312145032408	0.435182284729971	0.357837719381241	2.83433729685266	0.73342552250657	0.672671465505002	1.96967285094629	1.52978268015462	1.37004413266831	2.44905481776615	1.37004413266831	2.77017326084356
376	675	0.446689254634627	0.225300287966991	0.104461490050025	0.0821809510994693	0.156288088510742	0.0121767174069021	0.501941305689539	0.104183207262872	0.151730379996967	0.389544262649665	0.0207735484133501	0.299384601134292	0.148711294418991	0.0571514275941278	0.221947570438721	0.133173322608144	0.234302554444609	1.06790525988077	0.272099844580181	0.0231498737396389	0.0236395637305868	0.555397155666489	0.237303872520989	1.88442057300083	0.0694200240337459	0.131988354771905	0.0807173882847292	0.14424108269868	0.164780579698459	0.0244761229802819	0.0794617950301029	0.0208208763150928	1.01168409539822	0.441824466291562	1.36656292146615	2.51181596249752	2.92587912841936	0.445240465137197	0.368199083517075	2.87094892694515	0.740077368593381	0.683554458216607	1.99608346333626	1.55110575584332	1.38907527031456	2.48531115620272	1.38907527031456	2.80609426129699
377	676	0.464098422190797	0.235891784999855	0.112970024641634	0.0873282656382419	0.167820023933118	0.0146565178767606	0.524669754061378	0.111932218050042	0.143671523574664	0.372031965625396	0.0233355726133972	0.308788772892676	0.141297605288925	0.0540533689004811	0.235456104332389	0.121567017223674	0.219977386155592	1.09791816233646	0.296533853367665	0.0182461751951655	0.0191724691952961	0.585489104345946	0.214977734906773	1.91980494304773	0.0629746617814994	0.122650478926469	0.086706478713249	0.134720995495053	0.154211590530017	0.0197719773157501	0.0734762343199117	0.0176076588901508	1.02595759333735	0.451907021633466	1.37727424969443	2.54279068220892	2.94864953697989	0.455483793620916	0.378852432548664	2.90785473638638	0.746735239699496	0.694566380479344	2.02272813068298	1.57260749728988	1.40823634175237	2.52183909352	1.40823634175237	2.84218171078503
378	677	0.481842937757877	0.246717468684948	0.121784876796876	0.0926305024481935	0.179798809691804	0.0173681739858367	0.547888633197705	0.119936063166359	0.13579342470198	0.354667504088459	0.0260691917827267	0.318453334351883	0.134023206220006	0.0510385171900465	0.249365778507562	0.110495700529665	0.206055295193881	1.12913015181998	0.321960713919141	0.0139351572133455	0.015178927555568	0.616414061952934	0.193703733363526	1.95653065481792	0.0568877432586051	0.113710801931379	0.0929110836910449	0.125515315379441	0.143974366245344	0.0155612791270634	0.0677506387570194	0.0146658472463543	1.04034408608336	0.46213855602212	1.38805721975936	2.57397616586579	2.97146517785067	0.465878203254785	0.389724533928188	2.94503265893838	0.753412130560848	0.705694168426734	2.04959162665598	1.59428988124884	1.4275277175114	2.5586679957678	1.4275277175114	2.8784698163323
379	678	0.49992597459121	0.257778145559626	0.130909078100494	0.0980889751545631	0.1922225634055	0.0203079569122269	0.571599967148482	0.12819638989472	0.128094450169683	0.337452057136296	0.0289772860447656	0.32837920068909	0.126887900220796	0.0481071860692429	0.26367456089173	0.0999605470469493	0.192537673035219	1.16154400827792	0.348384934587085	0.0102126163763812	0.0116566179890834	0.648166718748729	0.173488035271034	1.99460737574831	0.0511537317246226	0.105166641395519	0.0993310885580116	0.116623446405393	0.134069054408322	0.0118470300579887	0.062281645714574	0.0119946766958705	1.05484272149502	0.472520339532705	1.3989155978638	2.60536851840885	2.99432176725264	0.476424882786665	0.400820261029382	2.98248423168197	0.76010495272863	0.716938670808876	2.07667596872683	1.61615357185061	1.44694892918069	2.59579561913035	1.44694892918069	2.91495506317286
380	679	0.518350705946146	0.269074622161249	0.140345660137235	0.103704997382588	0.205089402692904	0.0234721378340295	0.595805779963673	0.136714845518019	0.120572966768541	0.320386803866346	0.0320627355229414	0.338567287081472	0.119891490299861	0.0452596891444902	0.278380419412388	0.0899627312963609	0.17942591115535	1.19516251165683	0.375811023723973	0.00707434926647732	0.00860321967352906	0.680741764994616	0.154336808009086	2.03404477327582	0.0457670904391115	0.0970153149277738	0.105966378654044	0.108044792626455	0.124495802582827	0.00863223175229266	0.057065892565723	0.00959338255086695	1.06945264743115	0.483053642240398	1.40985315021059	2.63696384477881	3.01721502140677	0.487125020964416	0.412144487225983	3.02021099169796	0.766810617754033	0.728300736375869	2.10398317436712	1.6381992332256	1.4664995083493	2.63321971979186	1.4664995083493	2.95163393654076
381	680	0.537120305078028	0.28060770502717	0.150097654491845	0.109479882757508	0.218397445172712	0.0268569879293419	0.62050809569324	0.145493077319155	0.113227341289323	0.303472923376049	0.0353284203406821	0.349018508706208	0.113033779465763	0.042496340022208	0.293481321997029	0.0805034277987324	0.166721401030018	1.22998844190327	0.40424348968228	0.00451615246583881	0.00601641178658774	0.714133890951874	0.13625621895747	2.07485251483737	0.0407222826616318	0.0892541401370258	0.112816839319038	0.0997787580961721	0.115254758332739	0.00591988585374215	0.0521000166836149	0.00746120012351037	1.08417301175052	0.493739734220381	1.42087364300259	2.66875824991637	3.04014065653399	0.497979806535898	0.423702085891726	3.05821447606717	0.77352603718825	0.739781213877813	2.13151526104842	1.66042752950423	1.48617898660627	2.67093805393653	1.48617898660627	2.98850292167006
382	681	0.556237945242205	0.292378200694749	0.160168092749068	0.11541494490456	0.232144808463626	0.0304587783762615	0.645708938387144	0.154532732581023	0.106055940522794	0.286711594762845	0.0387772206214146	0.35973378074047	0.106314570727068	0.0398174523088155	0.308975236573146	0.071583811074897	0.154425534134964	1.26602457896382	0.433686840814482	0.00253382255666779	0.00389387350594195	0.748337786881783	0.119252435495972	2.11704026786988	0.0360137716517428	0.0818804346321593	0.119882355892886	0.0918247468680908	0.106346069221936	0.00371299400610359	0.0473806554413967	0.00559736472596772	1.09900296231194	0.504579885547829	1.43198084244263	2.70074783876224	3.06309438885527	0.508990428248969	0.435497930400346	3.09649622187041	0.780248122582472	0.751380952064805	2.15927424624232	1.68283912481693	1.50598689554066	2.70894837774859	1.50598689554066	3.02555850379482
383	682	0.57570679969402	0.304386915701341	0.170560006493651	0.121511497448983	0.246329610184342	0.0342737803528859	0.67141033209535	0.163835458586519	0.0990571312597237	0.270103997124174	0.0424120164885664	0.370714018361437	0.0997336670923401	0.0372233396107325	0.32486013106823	0.0632050556456873	0.142539701945933	1.30327370278502	0.464145585473053	0.0011231561211682	0.00223328400927691	0.783348143045624	0.103331625004382	2.16061769981027	0.0316360206690044	0.0748915160220578	0.127162813715484	0.0841821629957581	0.0977698828142964	0.00201455785314297	0.0429044462122169	0.0040011116704064	1.1139416469742	0.515575366297924	1.4431785147336	2.73292871625713	3.08607193459155	0.520158074851491	0.447536894125581	3.13505776618851	0.786973785487891	0.763100799686947	2.18726214742038	1.70543468329409	1.52592276674153	2.74724844741225	1.52592276674153	3.0627971681491
384	683	0.595530041688822	0.316634656584304	0.181276427310339	0.127770854016016	0.260949967953558	0.0382982650373127	0.697614300867818	0.17340290261854	0.0922292802908773	0.253651309557476	0.0462356880655648	0.381960136746284	0.0932908715701427	0.0347143155343786	0.341133973409777	0.055368336031937	0.131065295938666	1.34173859331346	0.495624232010471	0.000279949741544883	0.00103232247427698	0.819159649704676	0.0884999548624856	2.20559447809545	0.0275834929729762	0.0682847019156054	0.134658098126727	0.07685041053272	0.089526346673699	0.000827579038628068	0.038668026369223	0.00267167626899334	1.12898821359608	0.526727446545844	1.45447042607832	2.76529698734176	3.10906900996378	0.531483935091323	0.459823850441165	3.17390064610227	0.793699937455699	0.774941605494337	2.2154809820542	1.72821486906614	1.54598613179791	2.7858360191117	1.54598613179791	3.10021539996696
385	684	0.615710844481956	0.329122229880994	0.192320386783878	0.134194328230895	0.276003999389974	0.0425285036076395	0.724322868754514	0.183236711959982	0.085570754407025	0.237354711160191	0.0502511154758368	0.393473051072186	0.0869859871690401	0.0322906936861732	0.357794731525278	0.0480748267544802	0.120003707588909	1.38142203049569	0.528127288779212	0	0.000288668078622933	0.855766997120221	0.0747635924500711	2.25198027016236	0.023850651823218	0.0620573099216861	0.142368094466509	0.0698288935325226	0.0816156083640225	0.000155059206324859	0.0346680332855628	0.00160829383389571	1.1441418100364	0.538037396366768	1.46586034267966	2.79784875695682	3.1320813311929	0.542969197716324	0.472363672720835	3.21302639869251	0.800423490037087	0.786904218237074	2.24393276761536	1.7511803462635	1.56617652229887	2.82470884903118	1.56617652229887	3.13780968448245
386	685	0.636252381328767	0.341850442128768	0.203694916499014	0.140783233718861	0.291489822112287	0.0469607672419634	0.751538059805398	0.193338533893741	0.0790799203989323	0.221215381029758	0.054461178842811	0.405253676516321	0.0808188168975966	0.0299527876725357	0.374840373342226	0.0413257023341482	0.109356328372403	1.42232679427828	0.56165926413175	0.000279103478739273	0	0.893164875553538	0.0621287051469261	2.29978474344789	0.0204319604792892	0.0562066576491829	0.150292688074725	0.0631170160487121	0.0740378154491451	0	0.0309011043343844	0.000810199677280243	1.15940158415393	0.549506485835873	1.47735203074047	2.83058013004303	3.15510461449988	0.554615051474355	0.485161234338326	3.25243656104005	0.807141354783247	0.798989486665257	2.27261952157542	1.77433177901658	1.58649346983345	2.86386469335489	1.58649346983345	3.17557650692964
387	686	0.657157825484602	0.354820099864986	0.215403048040492	0.147538884105153	0.307405553739196	0.0515913271183823	0.779261898070433	0.203710015702716	0.0727551450573682	0.205234498263618	0.0588687582899138	0.417302928255865	0.0747891637643767	0.0277009110998861	0.392268866788115	0.0351221372917749	0.099124549764892	1.46445566460778	0.59622466642056	0.00111305675996487	0.000163997416094297	0.93134797526591	0.0506014603328397	2.34901756538899	0.01732188220075	0.0507300627069803	0.15843176429127	0.0567141821348352	0.0667931154929458	0.000365403063420588	0.0273638768888357	0.000276629111314763	1.17476668380748	0.561135985028342	1.4889492564636	2.8634872115411	3.17813457610567	0.566422685113275	0.498221408667376	3.29213267022571	0.813850443245372	0.811198259528985	2.30154326140597	1.79766983145579	1.60693650599071	2.90330130826704	1.60693650599071	3.21351235254258
388	687	0.678430350204808	0.368032009627	0.227447812993057	0.154462593015006	0.323749311889399	0.0564164544149932	0.807496407599581	0.214352804669799	0.0665947951730992	0.18941324195921	0.063476733940573	0.429621721467991	0.0688968307779441	0.0255353775746435	0.410078179790437	0.0294653061481933	0.0893097632421189	1.50781142143078	0.63182800399812	0.00249765642587985	0.000778339504584835	0.970310986518615	0.0401880253875957	2.39968840342255	0.014514880247159	0.0456248427039617	0.166785208456039	0.0506197958444376	0.059881656059303	0.00125427004035261	0.0240529883220639	6.81744816533048e-06	1.19023625685584	0.57292716401935	1.50065578605191	2.89656610639174	3.2011669322312	0.578393287380945	0.511549069081718	3.3321162633303	0.820547666974652	0.823531385578359	2.33070600457859	1.82119516771155	1.62750516235969	2.94301644995185	1.62750516235969	3.25161370655532
389	688	0.700073128744729	0.381486977952169	0.239832242941455	0.161555674073661	0.340519214181595	0.0614324203098944	0.836243612442806	0.22526854807789	0.0605972375368937	0.173752791213974	0.0682879859182157	0.442210971329878	0.0631416209468627	0.0234565007032277	0.428266280276685	0.0243563834242368	0.0799133602798263	1.55239684469382	0.668473785216904	0.00442869905868992	0.00184070544315951	1.01004859957293	0.0308945676909866	2.45180692498551	0.012005417878077	0.0408883152490108	0.175352905908926	0.0448332612310659	0.0533035847120951	0.00266960257456317	0.0209650760072174	0	1.2058094511578	0.584881292884079	1.51247538570823	2.92981291953565	3.22419739909744	0.590528047025224	0.525149088955089	3.37238887743463	0.82722993752228	0.835989713563475	2.36010976856486	1.84490845191428	1.64819897052945	2.98300787459352	1.64819897052945	3.28987705420194
390	689	0.72211305633774	0.395186891183793	0.252595185236422	0.168836076554157	0.357664643415422	0.0666470511364943	0.865544084218874	0.236492841289667	0.054740544393987	0.158278035049772	0.0733281670788356	0.455083110233594	0.0575250372890948	0.0214693316436972	0.446843148341798	0.0198090233352273	0.0709422143588729	1.59828977462525	0.706215229156893	0.00688670498840427	0.0032717827973805	1.05051856214696	0.0228051515561933	2.50545317962193	0.00973584750767088	0.0365043674092491	0.184131108942	0.0393612538248391	0.0470540288058717	0.0046517924606706	0.0180736264622658	0.000245890341934007	1.22146816373012	0.597009068792589	1.5244571536862	2.96318725867871	3.24721280701989	0.602854973124779	0.53908066693016	3.41297197320786	0.833898547065137	0.848585214255973	2.38976370218197	1.86880562026034	1.66903262011609	3.02323616990536	1.66903262011609	3.32826783707029
391	690	0.744569097220335	0.409132377237105	0.26576534139703	0.176317344113912	0.375144801260429	0.0720707131352214	0.895428897820912	0.248053458449347	0.0490083247609956	0.143008272497374	0.0786155350122051	0.46824742456835	0.0520484683481985	0.0195778204967577	0.465819211645281	0.0158332665837055	0.0624004556561872	1.64555213406338	0.745091606237182	0.00986024199006064	0.00500859845441326	1.09169139812697	0.0159829605288486	2.5606833458648	0.00766451943875368	0.032462651894758	0.193116809687147	0.0342098495478056	0.0411288687194352	0.00723134881158294	0.0153603470219487	0.000736678231518351	1.23719853248521	0.609317974484745	1.53663766982548	2.9966597531927	3.27020692245823	0.615396010547006	0.553387697431961	3.45388181853109	0.840557924858816	0.861326939934501	2.41967321861612	1.89288256461297	1.69001901017229	3.06367076980785	1.69001901017229	3.36676094462833
392	691	0.767432528152548	0.423322355007367	0.279330524260526	0.183994181954722	0.392972533640173	0.0777034873447024	0.925885832210421	0.259940315012127	0.0434072505857519	0.127936297667587	0.0841418769424206	0.481700110507034	0.0467115454211335	0.0177806292827991	0.485193109461479	0.0124248674213305	0.0542853606916114	1.69416282686968	0.785086501818913	0.0133571778134032	0.00707334057433329	1.13358096202652	0.0104028408374139	2.61747128463434	0.00580989376385271	0.02876913477886	0.202311003243985	0.0293775530414059	0.0355293815530426	0.0103964492484976	0.0128342062845669	0.00147531325457084	1.25300606662532	0.62180445839043	1.549001922708	3.03024304051718	3.29318586584966	0.628143251722853	0.568052097507764	3.49511216130312	0.847209688072579	0.874211361609672	2.44983473189239	1.91713988260291	1.71115498644195	3.10432269979596	1.71115498644195	3.40536703393023
393	692	0.79069462589441	0.437755743389838	0.293278546664157	0.191861295278385	0.411160686478214	0.0835454548035637	0.956902666348902	0.272143326433207	0.0379439938160924	0.113054904671216	0.089898980093578	0.495437364222536	0.0415138998048585	0.0160764200222121	0.504963481064737	0.00957958009976556	0.0465942059849942	1.74410075690562	0.826183501263234	0.0173853802081751	0.00948819731722317	1.1762011083592	0.00603963871034985	2.67579085685083	0.0041904305754959	0.0254297821348786	0.211714684712131	0.0248628689470804	0.0302568444069521	0.0141352713926144	0.0105041728484224	0.00246474499690974	1.26889627535268	0.634464968939526	1.56153490091568	3.06394975809173	3.31615575763138	0.641088789083271	0.583055784204842	3.53665674942274	0.853855453875686	0.887234950292101	2.48024465603586	1.94157817186091	1.73243739466899	3.14520298536468	1.73243739466899	3.44409676203017
394	693	0.814346667205954	0.452431461279779	0.307597221445171	0.199913389286704	0.429722105698111	0.0895966965504329	0.988467179197857	0.284652408167784	0.0326252263998508	0.098356887619069	0.0958786316897736	0.509455381887746	0.0364551627963328	0.0144638547353866	0.525128965729401	0.00729315887067039	0.0393242680561792	1.79534482803271	0.86836618993129	0.0219527169241216	0.0122753568431628	1.21956569163857	0.00286820037611868	2.73561592343452	0.00282458996621087	0.0224505600361372	0.221328849191204	0.0206643019062695	0.025312534381421	0.0184359928651319	0.00837921531181696	0.00370792304435397	1.28487466786954	0.647295954561917	1.57422159303046	3.0977925433559	3.3391227182406	0.654224715059211	0.598380674570469	3.57850933078873	0.860496839437399	0.900394176992403	2.51089940507163	1.96619803001769	1.75386308059732	3.18632265200898	1.75386308059732	3.48296078598234
395	694	0.838379928847213	0.467348427572452	0.322274361440817	0.208145169181475	0.448669637223423	0.0958572936239357	1.02056714971879	0.297457475671059	0.0274576202848622	0.0838350406219506	0.102072618955104	0.523750359675544	0.0315349656925154	0.012941595442713	0.545688202729817	0.00556135798570478	0.0324728234250138	1.84787394411241	0.911618153184228	0.0270670557109884	0.0154570073122322	1.2636885663782	0.000863372063181878	2.79692034530567	0.00173083202852536	0.0198374345559586	0.231154491780822	0.0167803565604138	0.0206977285767066	0.0232867912872488	0.00646830227305184	0.00520779698272156	1.30094675337815	0.660293863687486	1.58704698763427	3.13178403374928	3.36209286811451	0.667543122081622	0.614008685651918	3.62066365329987	0.867135461926977	0.913685512721194	2.54179539302476	1.99100005470401	1.77542888997084	3.22769272522383	1.77542888997084	3.52196976284091
396	695	0.862785687578218	0.482505561163117	0.337297779488343	0.216551340164499	0.468016126977711	0.1023273270627	1.05319035687319	0.31054844439823	0.0224478474189622	0.0694821577906677	0.108472729113665	0.538318493758832	0.0267529397903658	0.0115083041645817	0.56663983134033	0.00437993169653139	0.0260371486113424	1.90166700900621	0.955922976383196	0.0327362643185181	0.0190553368845121	1.30858358709165	0	2.85967798338452	0.000927616854967172	0.0175963717676664	0.241192607580603	0.0132095375509536	0.0164137040930668	0.0286758442801645	0.00478040233042887	0.00696731639783166	1.31711804108074	0.673455144746114	1.59999607330905	3.16593686671142	3.38507232769031	0.681036102581454	0.62992173449646	3.66311346485497	0.873772938513682	0.927105428489087	2.57292903392036	2.0159848435506	1.79713166853347	3.26932423050423	1.79713166853347	3.56113434966006
397	696	0.887555220159001	0.497901780947035	0.352655288424996	0.225126607437573	0.487774420884531	0.109006877905351	1.08632457962258	0.323915229804493	0.0176025797499855	0.0552910332360264	0.115070749389555	0.553155980310493	0.0221087163868429	0.0101626429213826	0.587982490835284	0.00374463425480975	0.0200145201350113	1.95670292657559	1.00126424488933	0.0389682104964555	0.0230925337200798	1.35426460829249	0.000252930415033603	2.92386269859133	0.000433404538063453	0.0157333377445836	0.251444191690164	0.00995034951932931	0.0124617380307591	0.0345913294650775	0.0033244840822495	0.00898943087550208	1.33339404017956	0.686776246167686	1.61305383863672	3.20026367968189	3.4080672174052	0.694695748989658	0.646101738151371	3.70585251335279	0.880410886366775	0.940650395306697	2.6042967417835	2.0411529941882	1.81896826202911	3.31122819334515	1.81896826202911	3.60046520349397
398	697	0.912679803349597	0.513536005819465	0.368334701088023	0.233865676202495	0.507957364867445	0.115896027190517	1.11995759692844	0.337547747345049	0.0129284892257653	0.0412544610688328	0.121858467006866	0.568259015503411	0.0176019267789058	0.0089032737335061	0.609714820489027	0.00365121991220008	0.0144022145158655	2.01296060068203	1.04762554406379	0.045770761994544	0.0275907859790161	1.40074548449429	0.00159700953674324	2.98944835184635	0.000266655170342467	0.0142542985600331	0.261910239209124	0.00700129710698134	0.00884310749004087	0.0410214244631861	0.0021095161268152	0.0112770900015513	1.34978025987686	0.700253616382084	1.62620527219922	3.23477711010027	3.43108365769638	0.708514153737183	0.662530613663922	3.74887454669214	0.887050922655517	0.954316884184639	2.63589493063927	2.06650510424755	1.84093551620169	3.35341563924155	1.84093551620169	3.63997298139683
399	698	0.93815071391003	0.529407154675669	0.384323830314673	0.242763251661066	0.528577804850011	0.122994855956824	1.15407718775229	0.351435912475095	0.00843224779413809	0.0273652353998928	0.128827669189698	0.583623795510481	0.0132322022635137	0.00772885862134251	0.631835459575901	0.00409544292036479	0.00919750827375143	2.07041893518702	1.09499045926771	0.0531517865625295	0.0325722818214027	1.44804007021062	0.00400708359359392	3.05640880406985	0.00044582884433153	0.0131652202873387	0.272591745237101	0.00436088495535018	0.00555908957117005	0.0479543068956905	0.00114446706242777	0.0138332433617978	1.36628220937487	0.71388370381919	1.63943536257847	3.2694897954061	3.45412776900105	0.722483409254979	0.679190278081386	3.79217331277179	0.893694664549169	0.968101366133528	2.66772001451276	2.09204177135939	1.8630302767951	3.39589759368844	1.8630302767951	3.6796683404228
400	699	0.963959228600343	0.545514146410908	0.400610488942194	0.251814039015085	0.549648586755789	0.130303445242899	1.18867113105561	0.365569640649833	0.00412052740293811	0.0136161503400136	0.135970143162146	0.599246516504592	0.0089991741376258	0.00663805960528202	0.654343047370254	0.00507305753096343	0.0043976779285142	2.12905683395203	1.14334257586225	0.0611191519501553	0.0380592094073187	1.49616221995505	0.00745799881404352	3.12471791618207	0.000989385652558515	0.0124720689998231	0.283489704873714	0.00202761770587628	0.00261096137440383	0.0553781543837886	0.000438305487388879	0.0166608405420601	1.38290539787585	0.727662956908888	1.65272909835641	3.30441437303898	3.47720567175642	0.736595607973997	0.696062648451037	3.83574255949054	0.90034372921699	0.982000312163979	2.69976840742904	2.11776359315446	1.88524938955326	3.43868508218077	1.88524938955326	3.71956193762608
401	700	0.990096624180564	0.561855899920442	0.417182489807833	0.26101274346635	0.571182556508336	0.137821876087369	1.22372720579992	0.379938847324457	0	0	0.143277676148305	0.615123374658629	0.00490247369820112	0.00562953870571475	0.677236223146431	0.00657981799565732	0	2.18885320083856	1.19266547920854	0.0696807259071663	0.0440737568968439	1.54512578824114	0.0119246014265526	3.19434954910327	0.00191578568755091	0.0121808107708097	0.294605113218579	0	0	0.0632811445486794	0	0.019762831128157	1.39965533458202	0.741587824081062	1.66607146811497	3.33956348043845	3.50032348639968	0.750842842325186	0.713129641820148	3.87957603474717	0.906999733828244	0.996010193286605	2.7320365234132	2.1436711672635	1.90758970022008	3.48178913021354	1.90758970022008	3.75966443006084
[truncated: 8 more columns]
