# Supplementary material for: Wing scale ultrastructure underlying convergent and divergent iridescent colours in mimetic Heliconius butterflies
Source: J R Soc Interface. 2018 Apr 18;15(141):20170948. doi: 10.1098/rsif.2017.0948 (PMC5938584; doi:10.1098/rsif.2017.0948)
Supplement: Associated data [file rsif20170948supp2.gz › forupload/HeliconiusVSnew.csv]

Wavelength	UV	VS	M	L
300	0.269711547	0.093478722	0.007221437	4.92E-05
310	0.391077089	0.138736803	0.012405864	0.000204673
320	0.543786444	0.202973267	0.019671981	0.000631523
330	0.714798781	0.291367234	0.029591221	0.001549861
340	0.874617991	0.407255301	0.043037215	0.003196533
350	0.98040238	0.548896201	0.061285157	0.005786276
360	0.990827199	0.705514499	0.086094404	0.009510682
370	0.888757663	0.854612741	0.119753925	0.014573418
380	0.696905	0.963775224	0.165038175	0.021242499
390	0.470845489	0.999524467	0.224983228	0.029903491
400	0.270363904	0.941806553	0.302363747	0.041107468
410	0.130257412	0.796823123	0.398760073	0.055613664
420	0.052028045	0.598504863	0.513197297	0.07442637
430	0.017038631	0.394801861	0.640557439	0.098820467
440	0.004528493	0.226383889	0.770302897	0.130341708
450	0.000967662	0.111757727	0.88637588	0.170757762
460	0.000164828	0.047071065	0.969180555	0.221926145
470	0	0.016773441	1	0.285539414
480	0	0.005017582	0.966982928	0.362713533
490	0	0.000926489	0.844543045	0.473049289
500	0	0	0.724651161	0.555752831
510	0	0	0.554433249	0.665338219
520	0	0	0.387504717	0.77483419
530	0	0	0.221924291	0.891702297
540	0	0	0.141044305	0.951218295
550	0	0	0.072672006	0.994285689
560	0	0	0.03348195	0.9941143
570	0	0	0.013730338	0.946803668
580	0	0	0.004989962	0.8555088
590	0	0	0.001803706	0.744102258
600	0	0	0.000451484	0.587196717
610	0	0	0.000111584	0.442708237
620	0	0	2.41E-05	0.311945933
630	0	0	3.19E-06	0.186545485
640	0	0	7.39E-07	0.124748694
650	0	0	1.04E-07	0.070350474
660	0	0	1.28E-08	0.036609914
670	0	0	1.06E-09	0.016210655
680	0	0	1.22E-10	0.007704554
690	0	0	9.47E-12	0.003099664
700	0	0	6.32E-13	0.001138886
