# Supplementary material for: Wing scale ultrastructure underlying convergent and divergent iridescent colours in mimetic Heliconius butterflies
Source: J R Soc Interface. 2018 Apr 18;15(141):20170948. doi: 10.1098/rsif.2017.0948 (PMC5938584; doi:10.1098/rsif.2017.0948)
Supplement: Associated data [file rsif20170948supp2.gz › forupload/Heli_receptorDensities.xlsx]

## Sheet: Sheet1
	UV1	UV2	B	G		UV2/UV2	UV2/B	B/B	UV1/UV1	UV1/UV2	UV1/B	sum		UV1	UV2	B	G
I	0.0866667	0.078	0.168667	1		0.234	0	0.246	0	0	0.52	1		0.09	0.07	0.17	1
II	0	0.126667	0.206333	1		0.177	0.406	0.416	0	0	0	0.999		0	0.13	0.2	1
III	0.059	0.0921667	0.182167	1		0.084	0.307	0.296	0.041	0.078	0.194	1
IV	0.0706667	0	0.262667	1		0	0	0.622	0.046	0	0.332	1
														densities used in Finkbiener 2017 and McCulloch 2017
						from table S3 McCulloch 2017
