# Supplementary material for: Wing scale ultrastructure underlying convergent and divergent iridescent colours in mimetic Heliconius butterflies
Source: J R Soc Interface. 2018 Apr 18;15(141):20170948. doi: 10.1098/rsif.2017.0948 (PMC5938584; doi:10.1098/rsif.2017.0948)
Supplement: Associated data [file rsif20170948supp2.gz › forupload/PavoFinal_vonkries.R]

library("pavo")

#import data
final.set <- as.rspec(read.csv("AP.spec.data.individual.means.csv", row.names=1))
sara_comp_Agg <- as.rspec(read.csv("sara_all_indmean.csv", row.names=1))

species <- c(rep("cydno",8),rep("cythera",8),rep("eleuchia",8),rep("cyrbia",8),rep("petiverana",8),rep("Rosina",8),rep("sara",8))

wing <- c("DF","DF","DH","DH","DF","DH","DF","DH","DF","DH","DF","DF","DH","DH","DF","DH","DH","DF","DH","DF","DH","DH","DF","DF","DH","DF","DF","DH","DH","DF","DH","DF","DF","DF","DH","DF","DH","DH","DH","DF","DF","DH","DF","DH","DF","DH","DF","DH","DF","DF","DH","DH","DF","DH","DH","DF")

samples <- as.data.frame(cbind(names(final.set)[-1],species,wing))

forewing <- names(final.set)[-1][wing=="DF"]
forewingSpec <- final.set[,forewing]
forewingSpec <- as.rspec(cbind(final.set[,1],forewingSpec))

hindwing <- names(final.set)[-1][wing=="DH"]
hindwingSpec <- final.set[,hindwing]
hindwingSpec <- as.rspec(cbind(final.set[,1],hindwingSpec))

FWsummary <- summary(forewingSpec)
FWpeakshape <- peakshape(forewingSpec, plot=F)

#to calculate stats for forewing
FWmeanSummary <- as.data.frame(unique(species))
B3 <- vector()
sdB3 <- vector()
H1 <- vector()
sdH1 <- vector()
FWHM <- vector()
sdFWHM <- vector()
      
for(i in unique(species)){
sub1 <- subset(FWpeakshape, subset = grepl(i, id))
B3 <- c(B3, mean(sub1$B3))
sdB3 <- c(sdB3, sd(sub1$B3))
H1 <- c(H1, mean(sub1$H1))
sdH1 <- c(sdH1, sd(sub1$H1))
FWHM <- c(FWHM, mean(sub1$FWHM))
sdFWHM <- c(sdFWHM, sd(sub1$FWHM))
}

FWmeanSummary <- cbind(FWmeanSummary,B3,sdB3,H1,sdH1,FWHM,sdFWHM)
FWmeanSummary
peakshape(sara_comp_Agg, select="sara1PanamaF")    

#averge violet sensitive bird visual model with standard daylight (D65) For colorspace analysis, need to be relative measures
quantum.catches.p.r <- vismodel(final.set, qcatch = "Qi", visual = "avg.v", illum= "D65", vonkries = T, trans="blackbird",  relative = T)

tcs.coordinates.p <- colspace(quantum.catches.p.r, space="tcs")

sppcols <- c(rep("palegreen",8),rep("dark blue",8),rep("green4",8),rep("blue",8),rep("red",8),rep("pink",8),rep("purple",8))


#tetrahedral colourspace plot
pdf("tcsvol_projplot_av_vonk.pdf", width=8, height=4)
par(mfrow=c(1,2))
plot(tcs.coordinates.p, view=200, pch = 1, col = sppcols, cex=0.7)
legendtetra(x = -2.5, y = 0, z = 1, legend = unique(species), pch = 1, col = unique(sppcols), bty = 'n', cex=0.7)
projplot(tcs.coordinates.p, col=sppcols)
dev.off()

#JND analysis for avian violet sensitive model
quantum.catches.p.fw <- vismodel(forewingSpec, qcatch = "Qi", visual = "avg.v", achromatic = "l", illum= "D65", trans="blackbird",  vonkries = T, relative = F)

quantum.catches.p.hw <- vismodel(hindwingSpec, qcatch = "Qi", visual = "avg.v", achromatic = "l", illum= "D65", trans="blackbird",  vonkries = T, relative = F)

quantum.catches.p.fw.forest <- vismodel(forewingSpec, qcatch = "Qi", visual = "avg.v", achromatic = "l", illum= "forestshade",trans="blackbird",  vonkries = T, relative = F)

quantum.catches.p.hw.forest <- vismodel(hindwingSpec, qcatch = "Qi", visual = "avg.v", achromatic = "l", illum= "forestshade",trans="blackbird",  vonkries = T, relative = F)

#chicken photoreceptor densities from Finkbeiner et. al. 2017
n <- c(0.25,0.5,1,1)
w <- 0.06

## Calculate color distances (JNDs) from these quantum catches
col.distances.p.fw <- coldist(quantum.catches.p.fw, qcatch = "Qi", noise = "neural", achro = T, n=n, weber=w, weber.achro =w)
col.distances.p.hw <- coldist(quantum.catches.p.hw, qcatch = "Qi", noise = "neural", achro = T, n=n, weber=w, weber.achro =w)
col.distances.p.fw.forest <- coldist(quantum.catches.p.fw.forest, qcatch = "Qi", noise = "neural", achro = T, n=n, weber=w, weber.achro =w)
col.distances.p.hw.forest <- coldist(quantum.catches.p.hw.forest, qcatch = "Qi", noise = "neural", achro = T, n=n, weber=w, weber.achro =w)
#write.csv(col.distances.p, file="colour_distances_all_avianVS.csv")

#create custom Heliconius visual model
Hcones <- read.csv("HeliconiusVSnew.csv")
Hcones <- as.rspec(Hcones)
plot(Hcones, col=c("violet","purple","blue","Green"))

#with standard daylight (D65) For colorspace analysis, need to be relative measures
quantum.catches.h.r <- vismodel(final.set, qcatch = "Qi", visual = Hcones, illum= "D65", vonkries = T, relative = T)

tcs.coordinates.h <- colspace(quantum.catches.h.r, space="tcs")
#write.csv(tcs.coordinates.p, file="tcs_all_heli.csv")

plot(tcs.coordinates.h, view=200, pch = 19, col = sppcols)
legendtetra(x = -2.5, y = 0, z = 1, legend = unique(species), pch = 19, col = unique(sppcols), bty = 'n')


pdf("tcsvolplot_heli_vonk.pdf")
plot(tcs.coordinates.h, view=200, pch = 19, col = sppcols)
legendtetra(x = -2.5, y = 0, z = 1, legend = unique(species), pch = 19, col = unique(sppcols), bty = 'n')
dev.off()

pdf("tcsvol_projplot_heli_vonk.pdf", width=8, height=4)
par(mfrow=c(1,2))
plot(tcs.coordinates.h, view=200, pch = 1, col = sppcols, cex=0.7)
legendtetra(x = -2.5, y = 0, z = 1, legend = unique(species), pch = 1, col = unique(sppcols), bty = 'n', cex=0.7)
projplot(tcs.coordinates.h, col=sppcols)
dev.off()

#JND analysis
quantum.catches.h.fw <- vismodel(forewingSpec, qcatch = "Qi", visual = Hcones, achromatic = "l", illum= "D65", vonkries = T, relative = F)
quantum.catches.h.hw <- vismodel(hindwingSpec, qcatch = "Qi", visual = Hcones, achromatic = "l", illum= "D65", vonkries = T, relative = F)
quantum.catches.h.fw.forest <- vismodel(forewingSpec, qcatch = "Qi", visual = Hcones, achromatic = "l", illum= "forestshade", vonkries = T, relative = F)
quantum.catches.h.hw.forest <- vismodel(hindwingSpec, qcatch = "Qi", visual = Hcones, achromatic = "l", illum= "forestshade", vonkries = T, relative = F)

#heliconius vsI photoreceptor densities
n <- c(0.09,0.07,0.17,1)
w <- 0.05

## Calculate color distances (JNDs) from these quantum catches
col.distances.h1.fw <- coldist(quantum.catches.h.fw, qcatch = "Qi", noise = "neural", achro = T, n=n, weber=w, weber.achro=w)
col.distances.h1.hw <- coldist(quantum.catches.h.hw, qcatch = "Qi", noise = "neural", achro = T, n=n, weber=w, weber.achro=w)
col.distances.h1.fw.forest <- coldist(quantum.catches.h.fw.forest, qcatch = "Qi", noise = "neural", achro = T, n=n, weber=w, weber.achro=w)
col.distances.h1.hw.forest <- coldist(quantum.catches.h.hw.forest, qcatch = "Qi", noise = "neural", achro = T, n=n, weber=w, weber.achro=w)
#write.csv(col.distances.h, file="colour_distances_all_heli.csv")

#heliconius vsIII photoreceptor densities
n <- c(0.06,0.09,0.18,1)
w <- 0.05

## Calculate color distances (JNDs) from these quantum catches
col.distances.h3.fw <- coldist(quantum.catches.h.fw, qcatch = "Qi", noise = "neural", achro = T, n=n, weber=w, weber.achro=w)
col.distances.h3.hw <- coldist(quantum.catches.h.hw, qcatch = "Qi", noise = "neural", achro = T, n=n, weber=w, weber.achro=w)
col.distances.h3.fw.forest <- coldist(quantum.catches.h.fw.forest, qcatch = "Qi", noise = "neural", achro = T, n=n, weber=w, weber.achro=w)
col.distances.h3.hw.forest <- coldist(quantum.catches.h.hw.forest, qcatch = "Qi", noise = "neural", achro = T, n=n, weber=w, weber.achro=w)

#JND analysis for H2 - missing UV1
quantum.catches.h2.fw <- vismodel(forewingSpec, qcatch = "Qi", visual = Hcones[,c(1,3:5)], achromatic = "l", illum= "D65", vonkries = T, relative = F)
quantum.catches.h2.hw <- vismodel(hindwingSpec, qcatch = "Qi", visual = Hcones[,c(1,3:5)], achromatic = "l", illum= "D65", vonkries = T, relative = F)
quantum.catches.h2.fw.forest <- vismodel(forewingSpec, qcatch = "Qi", visual = Hcones[,c(1,3:5)], achromatic = "l", illum= "forestshade", vonkries = T, relative = F)
quantum.catches.h2.hw.forest <- vismodel(hindwingSpec, qcatch = "Qi", visual = Hcones[,c(1,3:5)], achromatic = "l", illum= "forestshade", vonkries = T, relative = F)

#heliconius vsII photoreceptor densities
n <- c(0.13,0.2,1)
w <- 0.05

## Calculate color distances (JNDs) from these quantum catches
col.distances.h2.fw <- coldist(quantum.catches.h2.fw, qcatch = "Qi", noise = "neural", achro = T, n=n, weber=w, weber.achro=w)
col.distances.h2.hw <- coldist(quantum.catches.h2.hw, qcatch = "Qi", noise = "neural", achro = T, n=n, weber=w, weber.achro=w)
col.distances.h2.fw.forest <- coldist(quantum.catches.h2.fw.forest, qcatch = "Qi", noise = "neural", achro = T, n=n, weber=w, weber.achro=w)
col.distances.h2.hw.forest <- coldist(quantum.catches.h2.hw.forest, qcatch = "Qi", noise = "neural", achro = T, n=n, weber=w, weber.achro=w)

#JND analysis for H4 - missing UV2
quantum.catches.h4.fw <- vismodel(forewingSpec, qcatch = "Qi", visual = Hcones[,c(1:2,4:5)], achromatic = "l", illum= "D65", vonkries = T, relative = F)
quantum.catches.h4.hw <- vismodel(hindwingSpec, qcatch = "Qi", visual = Hcones[,c(1:2,4:5)], achromatic = "l", illum= "D65", vonkries = T, relative = F)
quantum.catches.h4.fw.forest <- vismodel(forewingSpec, qcatch = "Qi", visual = Hcones[,c(1:2,4:5)], achromatic = "l", illum= "forestshade", vonkries = T, relative = F)
quantum.catches.h4.hw.forest <- vismodel(hindwingSpec, qcatch = "Qi", visual = Hcones[,c(1:2,4:5)], achromatic = "l", illum= "forestshade", vonkries = T, relative = F)

#heliconius vsIV photoreceptor densities
n <- c(0.07,0.26,1)
w <- 0.05

## Calculate color distances (JNDs) from these quantum catches
col.distances.h4.fw <- coldist(quantum.catches.h4.fw, qcatch = "Qi", noise = "neural", achro = T, n=n, weber=w, weber.achro=w)
col.distances.h4.hw <- coldist(quantum.catches.h4.hw, qcatch = "Qi", noise = "neural", achro = T, n=n, weber=w, weber.achro=w)
col.distances.h4.fw.forest <- coldist(quantum.catches.h4.fw.forest, qcatch = "Qi", noise = "neural", achro = T, n=n, weber=w, weber.achro=w)
col.distances.h4.hw.forest <- coldist(quantum.catches.h4.hw.forest, qcatch = "Qi", noise = "neural", achro = T, n=n, weber=w, weber.achro=w)

#function to extract relevant comparisons
compareSpp <- function(Spp1, Spp2, col.distances){
  speciesA1 <- subset(col.distances, subset = grepl(Spp1, patch1))
  speciesA1.B1 <- subset(speciesA1, subset = grepl(Spp2, patch2))
  speciesA2 <- subset(col.distances, subset = grepl(Spp1, patch2))
  speciesA2.B2 <- subset(speciesA2, subset = grepl(Spp2, patch1))
  results <- rbind(speciesA1.B1, speciesA2.B2)
  return(results)
  }


cyrbia.cythera.p.fw <- compareSpp(Spp1="cyrbia", Spp2="cythera", col.distances=col.distances.p.fw)
cyrbia.cythera.h1.fw <- compareSpp(Spp1="cyrbia", Spp2="cythera", col.distances=col.distances.h1.fw)
cyrbia.cythera.h2.fw <- compareSpp(Spp1="cyrbia", Spp2="cythera", col.distances=col.distances.h2.fw)
cyrbia.cythera.h3.fw <- compareSpp(Spp1="cyrbia", Spp2="cythera", col.distances=col.distances.h3.fw)
cyrbia.cythera.h4.fw <- compareSpp(Spp1="cyrbia", Spp2="cythera", col.distances=col.distances.h4.fw )
cyrbia.cythera.p.hw <- compareSpp(Spp1="cyrbia", Spp2="cythera", col.distances=col.distances.p.hw)
cyrbia.cythera.h1.hw <- compareSpp(Spp1="cyrbia", Spp2="cythera", col.distances=col.distances.h1.hw)
cyrbia.cythera.h2.hw <- compareSpp(Spp1="cyrbia", Spp2="cythera", col.distances=col.distances.h2.hw)
cyrbia.cythera.h3.hw <- compareSpp(Spp1="cyrbia", Spp2="cythera", col.distances=col.distances.h3.hw)
cyrbia.cythera.h4.hw <- compareSpp(Spp1="cyrbia", Spp2="cythera", col.distances=col.distances.h4.hw)
cyrbia.cythera.p.fw.forest <- compareSpp(Spp1="cyrbia", Spp2="cythera", col.distances=col.distances.p.fw.forest)
cyrbia.cythera.h1.fw.forest <- compareSpp(Spp1="cyrbia", Spp2="cythera", col.distances=col.distances.h1.fw.forest)
cyrbia.cythera.h2.fw.forest <- compareSpp(Spp1="cyrbia", Spp2="cythera", col.distances=col.distances.h2.fw.forest)
cyrbia.cythera.h3.fw.forest <- compareSpp(Spp1="cyrbia", Spp2="cythera", col.distances=col.distances.h3.fw.forest)
cyrbia.cythera.h4.fw.forest <- compareSpp(Spp1="cyrbia", Spp2="cythera", col.distances=col.distances.h4.fw.forest )
cyrbia.cythera.p.hw.forest <- compareSpp(Spp1="cyrbia", Spp2="cythera", col.distances=col.distances.p.hw.forest)
cyrbia.cythera.h1.hw.forest <- compareSpp(Spp1="cyrbia", Spp2="cythera", col.distances=col.distances.h1.hw.forest)
cyrbia.cythera.h2.hw.forest <- compareSpp(Spp1="cyrbia", Spp2="cythera", col.distances=col.distances.h2.hw.forest)
cyrbia.cythera.h3.hw.forest <- compareSpp(Spp1="cyrbia", Spp2="cythera", col.distances=col.distances.h3.hw.forest)
cyrbia.cythera.h4.hw.forest <- compareSpp(Spp1="cyrbia", Spp2="cythera", col.distances=col.distances.h4.hw.forest)
cydno.eleuchia.p.fw <- compareSpp(Spp1="cydno", Spp2="eleuchia", col.distances=col.distances.p.fw)
cydno.eleuchia.h1.fw <- compareSpp(Spp1="cydno", Spp2="eleuchia", col.distances=col.distances.h1.fw)
cydno.eleuchia.h2.fw <- compareSpp(Spp1="cydno", Spp2="eleuchia", col.distances=col.distances.h2.fw)
cydno.eleuchia.h3.fw <- compareSpp(Spp1="cydno", Spp2="eleuchia", col.distances=col.distances.h3.fw)
cydno.eleuchia.h4.fw <- compareSpp(Spp1="cydno", Spp2="eleuchia", col.distances=col.distances.h4.fw)
cydno.eleuchia.p.hw <- compareSpp(Spp1="cydno", Spp2="eleuchia", col.distances=col.distances.p.hw)
cydno.eleuchia.h1.hw <- compareSpp(Spp1="cydno", Spp2="eleuchia", col.distances=col.distances.h1.hw)
cydno.eleuchia.h2.hw <- compareSpp(Spp1="cydno", Spp2="eleuchia", col.distances=col.distances.h2.hw)
cydno.eleuchia.h3.hw <- compareSpp(Spp1="cydno", Spp2="eleuchia", col.distances=col.distances.h3.hw)
cydno.eleuchia.h4.hw <- compareSpp(Spp1="cydno", Spp2="eleuchia", col.distances=col.distances.h4.hw)
cydno.eleuchia.p.fw.forest <- compareSpp(Spp1="cydno", Spp2="eleuchia", col.distances=col.distances.p.fw.forest)
cydno.eleuchia.h1.fw.forest <- compareSpp(Spp1="cydno", Spp2="eleuchia", col.distances=col.distances.h1.fw.forest)
cydno.eleuchia.h2.fw.forest <- compareSpp(Spp1="cydno", Spp2="eleuchia", col.distances=col.distances.h2.fw.forest)
cydno.eleuchia.h3.fw.forest <- compareSpp(Spp1="cydno", Spp2="eleuchia", col.distances=col.distances.h3.fw.forest)
cydno.eleuchia.h4.fw.forest <- compareSpp(Spp1="cydno", Spp2="eleuchia", col.distances=col.distances.h4.fw.forest)
cydno.eleuchia.p.hw.forest <- compareSpp(Spp1="cydno", Spp2="eleuchia", col.distances=col.distances.p.hw.forest)
cydno.eleuchia.h1.hw.forest <- compareSpp(Spp1="cydno", Spp2="eleuchia", col.distances=col.distances.h1.hw.forest)
cydno.eleuchia.h2.hw.forest <- compareSpp(Spp1="cydno", Spp2="eleuchia", col.distances=col.distances.h2.hw.forest)
cydno.eleuchia.h3.hw.forest <- compareSpp(Spp1="cydno", Spp2="eleuchia", col.distances=col.distances.h3.hw.forest)
cydno.eleuchia.h4.hw.forest <- compareSpp(Spp1="cydno", Spp2="eleuchia", col.distances=col.distances.h4.hw.forest)
rosina.petiverana.p.fw <- compareSpp(Spp1="Rosina", Spp2="petiverana", col.distances=col.distances.p.fw)
rosina.petiverana.p.hw <- compareSpp(Spp1="Rosina", Spp2="petiverana", col.distances=col.distances.p.hw)
rosina.petiverana.h1.fw <- compareSpp(Spp1="Rosina", Spp2="petiverana", col.distances=col.distances.h1.fw)
rosina.petiverana.h1.hw <- compareSpp(Spp1="Rosina", Spp2="petiverana", col.distances=col.distances.h1.hw)
rosina.petiverana.h2.fw <- compareSpp(Spp1="Rosina", Spp2="petiverana", col.distances=col.distances.h2.fw)
rosina.petiverana.h2.hw <- compareSpp(Spp1="Rosina", Spp2="petiverana", col.distances=col.distances.h2.hw)
rosina.petiverana.h3.fw <- compareSpp(Spp1="Rosina", Spp2="petiverana", col.distances=col.distances.h3.fw)
rosina.petiverana.h3.hw <- compareSpp(Spp1="Rosina", Spp2="petiverana", col.distances=col.distances.h3.hw)
rosina.petiverana.h4.fw <- compareSpp(Spp1="Rosina", Spp2="petiverana", col.distances=col.distances.h4.fw)
rosina.petiverana.h4.hw <- compareSpp(Spp1="Rosina", Spp2="petiverana", col.distances=col.distances.h4.hw)
rosina.petiverana.p.fw.forest <- compareSpp(Spp1="Rosina", Spp2="petiverana", col.distances=col.distances.p.fw.forest)
rosina.petiverana.p.hw.forest <- compareSpp(Spp1="Rosina", Spp2="petiverana", col.distances=col.distances.p.hw.forest)
rosina.petiverana.h1.fw.forest <- compareSpp(Spp1="Rosina", Spp2="petiverana", col.distances=col.distances.h1.fw.forest)
rosina.petiverana.h1.hw.forest <- compareSpp(Spp1="Rosina", Spp2="petiverana", col.distances=col.distances.h1.hw.forest)
rosina.petiverana.h2.fw.forest <- compareSpp(Spp1="Rosina", Spp2="petiverana", col.distances=col.distances.h2.fw.forest)
rosina.petiverana.h2.hw.forest <- compareSpp(Spp1="Rosina", Spp2="petiverana", col.distances=col.distances.h2.hw.forest)
rosina.petiverana.h3.fw.forest <- compareSpp(Spp1="Rosina", Spp2="petiverana", col.distances=col.distances.h3.fw.forest)
rosina.petiverana.h3.hw.forest <- compareSpp(Spp1="Rosina", Spp2="petiverana", col.distances=col.distances.h3.hw.forest)
rosina.petiverana.h4.fw.forest <- compareSpp(Spp1="Rosina", Spp2="petiverana", col.distances=col.distances.h4.fw.forest)
rosina.petiverana.h4.hw.forest <- compareSpp(Spp1="Rosina", Spp2="petiverana", col.distances=col.distances.h4.hw.forest)


pdf("JDN_plot_vonk_4Hmodels_FWdaylight.pdf", width = 10, height=3)
par(mfrow=c(1,4), mar=c(5,4,2,0), cex=0.65)
plot(0,0, pch=NA, xaxt="n", xlab=NA, ylim=c(0,25), xlim=c(0.5,5.5), ylab="Chromatic JNDs", main="H. erato cybria/melpomene cythera")
#rect(c(0.51,1.51,3.01,4.01),rep(0,4),c(1.49,2.49,3.99,4.99),rep(25,4), col = "gray87", lwd = 0, border = 0)
boxplot(cyrbia.cythera.p.fw$dS, add=T, at=1)
boxplot(cyrbia.cythera.h1.fw$dS, add=T, at=2)
boxplot(cyrbia.cythera.h2.fw$dS, add=T, at=3)
boxplot(cyrbia.cythera.h3.fw$dS, add=T, at=4)
boxplot(cyrbia.cythera.h4.fw$dS, add=T, at=5)
axis(1,at = c(1,2,3,4,5), labels = c("avian","heli.I","heli.II","heli.III","heli.IV"), cex.axis=0.95)
segments(0,1,6,1)
segments(0,2,6,2, lty=2)

plot(0,0, pch=NA, xaxt="n", xlab=NA, ylim=c(0,25), xlim=c(0.5,5.5), ylab=NA, main="H. cydno/eleuchia")
boxplot(cydno.eleuchia.p.fw$dS, add=T, at=1)
boxplot(cydno.eleuchia.h1.fw$dS, add=T, at=2)
boxplot(cydno.eleuchia.h2.fw$dS, add=T, at=3)
boxplot(cydno.eleuchia.h3.fw$dS, add=T, at=4)
boxplot(cydno.eleuchia.h4.fw$dS, add=T, at=5)
axis(1,at = c(1,2,3,4,5), labels = c("avian","heli.I","heli.II","heli.III","heli.IV"), cex.axis=0.95)
segments(0,1,6,1)
segments(0,2,6,2, lty=2)

plot(0,0, pch=NA, xaxt="n", xlab=NA, ylim=c(0,70), xlim=c(0.5,5.5), ylab="Achromatic JNDs", main="H. erato cybria/melpomene cythera")
#rect(c(0.51,1.51,3.01,4.01),rep(0,4),c(1.49,2.49,3.99,4.99),rep(25,4), col = "gray87", lwd = 0, border = 0)
boxplot(cyrbia.cythera.p.fw$dL, add=T, at=1)
boxplot(cyrbia.cythera.h1.fw$dL, add=T, at=2)
axis(1,at = c(1,2), labels = c("avian","Helcionius"), cex.axis=0.95)
segments(0,1,6,1)
segments(0,2,6,2, lty=2)

plot(0,0, pch=NA, xaxt="n", xlab=NA, ylim=c(0,70), xlim=c(0.5,5.5), ylab=NA, main="H. cydno/eleuchia")
boxplot(cydno.eleuchia.p.fw$dL, add=T, at=1)
boxplot(cydno.eleuchia.h1.fw$dL, add=T, at=2)
axis(1,at = c(1,2), labels = c("avian","Helcionius"), cex.axis=0.95)
segments(0,1,6,1)
segments(0,2,6,2, lty=2)

dev.off()

pdf("JDN_plot_vonk_4Hmodels_FWforest.pdf", width = 10, height=3)
par(mfrow=c(1,4), mar=c(5,4,2,0), cex=0.65)
plot(0,0, pch=NA, xaxt="n", xlab=NA, ylim=c(0,25), xlim=c(0.5,5.5), ylab="Chromatic JNDs", main="H. erato cybria/melpomene cythera")
#rect(c(0.51,1.51,3.01,4.01),rep(0,4),c(1.49,2.49,3.99,4.99),rep(25,4), col = "gray87", lwd = 0, border = 0)
boxplot(cyrbia.cythera.p.fw.forest$dS, add=T, at=1)
boxplot(cyrbia.cythera.h1.fw.forest$dS, add=T, at=2)
boxplot(cyrbia.cythera.h2.fw.forest$dS, add=T, at=3)
boxplot(cyrbia.cythera.h3.fw.forest$dS, add=T, at=4)
boxplot(cyrbia.cythera.h4.fw.forest$dS, add=T, at=5)
axis(1,at = c(1,2,3,4,5), labels = c("avian","heli.I","heli.II","heli.III","heli.IV"), cex.axis=0.95)
segments(0,1,6,1)
segments(0,2,6,2, lty=2)
plot(0,0, pch=NA, xaxt="n", xlab=NA, ylim=c(0,25), xlim=c(0.5,5.5), ylab=NA, main="H. cydno/eleuchia")
boxplot(cydno.eleuchia.p.fw.forest$dS, add=T, at=1)
boxplot(cydno.eleuchia.h1.fw.forest$dS, add=T, at=2)
boxplot(cydno.eleuchia.h2.fw.forest$dS, add=T, at=3)
boxplot(cydno.eleuchia.h3.fw.forest$dS, add=T, at=4)
boxplot(cydno.eleuchia.h4.fw.forest$dS, add=T, at=5)
axis(1,at = c(1,2,3,4,5), labels = c("avian","heli.I","heli.II","heli.III","heli.IV"), cex.axis=0.95)
segments(0,1,6,1)
segments(0,2,6,2, lty=2)

plot(0,0, pch=NA, xaxt="n", xlab=NA, ylim=c(0,70), xlim=c(0.5,5.5), ylab="Achromatic JNDs", main="H. erato cybria/melpomene cythera")
#rect(c(0.51,1.51,3.01,4.01),rep(0,4),c(1.49,2.49,3.99,4.99),rep(25,4), col = "gray87", lwd = 0, border = 0)
boxplot(cyrbia.cythera.p.fw.forest$dL, add=T, at=1)
boxplot(cyrbia.cythera.h1.fw.forest$dL, add=T, at=2)
axis(1,at = c(1,2), labels = c("avian","heli"), cex.axis=0.95)
segments(0,1,6,1)
segments(0,2,6,2, lty=2)
plot(0,0, pch=NA, xaxt="n", xlab=NA, ylim=c(0,70), xlim=c(0.5,5.5), ylab=NA, main="H. cydno/eleuchia")
boxplot(cydno.eleuchia.p.fw.forest$dL, add=T, at=1)
boxplot(cydno.eleuchia.h1.fw.forest$dL, add=T, at=2)
axis(1,at = c(1,2), labels = c("avian","heli"), cex.axis=0.95)
segments(0,1,6,1)
segments(0,2,6,2, lty=2)

dev.off()

pdf("JDN_plot_vonk_4Hmodels_HWdaylight.pdf", width = 10, height=3)
par(mfrow=c(1,4), mar=c(5,4,2,0), cex=0.65)
plot(0,0, pch=NA, xaxt="n", xlab=NA, ylim=c(0,25), xlim=c(0.5,5.5), ylab="Chromatic JNDs", main="H. erato cybria/melpomene cythera")
#rect(c(0.51,1.51,3.01,4.01),rep(0,4),c(1.49,2.49,3.99,4.99),rep(25,4), col = "gray87", lwd = 0, border = 0)
boxplot(cyrbia.cythera.p.hw$dS, add=T, at=1)
boxplot(cyrbia.cythera.h1.hw$dS, add=T, at=2)
boxplot(cyrbia.cythera.h2.hw$dS, add=T, at=3)
boxplot(cyrbia.cythera.h3.hw$dS, add=T, at=4)
boxplot(cyrbia.cythera.h4.hw$dS, add=T, at=5)
axis(1,at = c(1,2,3,4,5), labels = c("avian","heli.I","heli.II","heli.III","heli.IV"), cex.axis=0.95)
segments(0,1,6,1)
segments(0,2,6,2, lty=2)
plot(0,0, pch=NA, xaxt="n", xlab=NA, ylim=c(0,25), xlim=c(0.5,5.5), ylab=NA, main="H. cydno/eleuchia")
boxplot(cydno.eleuchia.p.hw$dS, add=T, at=1)
boxplot(cydno.eleuchia.h1.hw$dS, add=T, at=2)
boxplot(cydno.eleuchia.h2.hw$dS, add=T, at=3)
boxplot(cydno.eleuchia.h3.hw$dS, add=T, at=4)
boxplot(cydno.eleuchia.h4.hw$dS, add=T, at=5)
axis(1,at = c(1,2,3,4,5), labels = c("avian","heli.I","heli.II","heli.III","heli.IV"), cex.axis=0.95)
segments(0,1,6,1)
segments(0,2,6,2, lty=2)

plot(0,0, pch=NA, xaxt="n", xlab=NA, ylim=c(0,70), xlim=c(0.5,5.5), ylab="Achromatic JNDs", main="H. erato cybria/melpomene cythera")
#rect(c(0.51,1.51,3.01,4.01),rep(0,4),c(1.49,2.49,3.99,4.99),rep(25,4), col = "gray87", lwd = 0, border = 0)
boxplot(cyrbia.cythera.p.hw$dL, add=T, at=1)
boxplot(cyrbia.cythera.h1.hw$dL, add=T, at=2)
axis(1,at = c(1,2), labels = c("avian","Heliconius"), cex.axis=0.95)
segments(0,1,6,1)
segments(0,2,6,2, lty=2)
plot(0,0, pch=NA, xaxt="n", xlab=NA, ylim=c(0,70), xlim=c(0.5,5.5), ylab=NA, main="H. cydno/eleuchia")
boxplot(cydno.eleuchia.p.hw$dL, add=T, at=1)
boxplot(cydno.eleuchia.h1.hw$dL, add=T, at=2)
axis(1,at = c(1,2), labels = c("avian","Heliconius"), cex.axis=0.95)
segments(0,1,6,1)
segments(0,2,6,2, lty=2)

dev.off()

pdf("JDN_plot_vonk_4Hmodels_HWforest.pdf", width = 10, height=3)
par(mfrow=c(1,4), mar=c(5,4,2,0), cex=0.65)
plot(0,0, pch=NA, xaxt="n", xlab=NA, ylim=c(0,25), xlim=c(0.5,5.5), ylab="Chromatic JNDs", main="H. erato cybria/melpomene cythera")
#rect(c(0.51,1.51,3.01,4.01),rep(0,4),c(1.49,2.49,3.99,4.99),rep(25,4), col = "gray87", lwd = 0, border = 0)
boxplot(cyrbia.cythera.p.hw.forest$dS, add=T, at=1)
boxplot(cyrbia.cythera.h1.hw.forest$dS, add=T, at=2)
boxplot(cyrbia.cythera.h2.hw.forest$dS, add=T, at=3)
boxplot(cyrbia.cythera.h3.hw.forest$dS, add=T, at=4)
boxplot(cyrbia.cythera.h4.hw.forest$dS, add=T, at=5)
axis(1,at = c(1,2,3,4,5), labels = c("avian","heli.I","heli.II","heli.III","heli.IV"), cex.axis=0.95)
segments(0,1,6,1)
segments(0,2,6,2, lty=2)
plot(0,0, pch=NA, xaxt="n", xlab=NA, ylim=c(0,25), xlim=c(0.5,5.5), ylab=NA, main="H. cydno/eleuchia")
boxplot(cydno.eleuchia.p.hw.forest$dS, add=T, at=1)
boxplot(cydno.eleuchia.h1.hw.forest$dS, add=T, at=2)
boxplot(cydno.eleuchia.h2.hw.forest$dS, add=T, at=3)
boxplot(cydno.eleuchia.h3.hw.forest$dS, add=T, at=4)
boxplot(cydno.eleuchia.h4.hw.forest$dS, add=T, at=5)
axis(1,at = c(1,2,3,4,5), labels = c("avian","heli.I","heli.II","heli.III","heli.IV"), cex.axis=0.95)
segments(0,1,6,1)
segments(0,2,6,2, lty=2)

plot(0,0, pch=NA, xaxt="n", xlab=NA, ylim=c(0,70), xlim=c(0.5,5.5), ylab="Achromatic JNDs", main="H. erato cybria/melpomene cythera")
#rect(c(0.51,1.51,3.01,4.01),rep(0,4),c(1.49,2.49,3.99,4.99),rep(25,4), col = "gray87", lwd = 0, border = 0)
boxplot(cyrbia.cythera.p.hw.forest$dL, add=T, at=1)
boxplot(cyrbia.cythera.h1.hw.forest$dL, add=T, at=2)
axis(1,at = c(1,2), labels = c("avian","Heliconius"), cex.axis=0.95)
segments(0,1,6,1)
segments(0,2,6,2, lty=2)
plot(0,0, pch=NA, xaxt="n", xlab=NA, ylim=c(0,70), xlim=c(0.5,5.5), ylab=NA, main="H. cydno/eleuchia")
boxplot(cydno.eleuchia.p.hw.forest$dL, add=T, at=1)
boxplot(cydno.eleuchia.h1.hw.forest$dL, add=T, at=2)
axis(1,at = c(1,2), labels = c("avian","Heliconius"), cex.axis=0.95)
segments(0,1,6,1)
segments(0,2,6,2, lty=2)

dev.off()

pdf("JDN_plot_vonk_4Hmodels_FWdaylight_3comp.pdf", width = 8, height=6)
par(mfrow=c(2,3), mar=c(5,4,2,2))
plot(0,0, pch=NA, xaxt="n", xlab=NA, ylim=c(0,35), xlim=c(0.5,5.5), ylab="Chromatic JNDs", main="H. erato cybria/melpomene cythera")
boxplot(cyrbia.cythera.p.fw$dS, add=T, at=1)
boxplot(cyrbia.cythera.h1.fw$dS, add=T, at=2)
boxplot(cyrbia.cythera.h2.fw$dS, add=T, at=3)
boxplot(cyrbia.cythera.h3.fw$dS, add=T, at=4)
boxplot(cyrbia.cythera.h4.fw$dS, add=T, at=5)
axis(1,at = c(1,2,3,4,5), labels = c("avian","heli.I","heli.II","heli.III","heli.IV"), cex.axis=0.95)
segments(0,1,6,1)
segments(0,2,6,2, lty=2)
plot(0,0, pch=NA, xaxt="n", xlab=NA, ylim=c(0,35), xlim=c(0.5,5.5), ylab="Chromatic JNDs", main="H. cydno/eleuchia")
boxplot(cydno.eleuchia.p.fw$dS, add=T, at=1)
boxplot(cydno.eleuchia.h1.fw$dS, add=T, at=2)
boxplot(cydno.eleuchia.h2.fw$dS, add=T, at=3)
boxplot(cydno.eleuchia.h3.fw$dS, add=T, at=4)
boxplot(cydno.eleuchia.h4.fw$dS, add=T, at=5)
axis(1,at = c(1,2,3,4,5), labels = c("avian","heli.I","heli.II","heli.III","heli.IV"), cex.axis=0.95)
segments(0,1,6,1)
segments(0,2,6,2, lty=2)
plot(0,0, pch=NA, xaxt="n", xlab=NA, ylim=c(0,35), xlim=c(0.5,5.5), ylab="Chromatic JNDs", main="H. erato demophoon/melpomene rosina")
boxplot(rosina.petiverana.p.fw$dS, add=T, at=1)
boxplot(rosina.petiverana.h1.fw$dS, add=T, at=2)
boxplot(rosina.petiverana.h2.fw$dS, add=T, at=3)
boxplot(rosina.petiverana.h3.fw$dS, add=T, at=4)
boxplot(rosina.petiverana.h4.fw$dS, add=T, at=5)
axis(1,at = c(1,2,3,4,5), labels = c("avian","heli.I","heli.II","heli.III","heli.IV"), cex.axis=0.95)
segments(0,1,6,1)
segments(0,2,6,2, lty=2)

plot(0,0, pch=NA, xaxt="n", xlab=NA, ylim=c(0,70), xlim=c(0.5,5.5), ylab="Achromatic JNDs", main="H. erato cybria/melpomene cythera")
boxplot(cyrbia.cythera.p.fw$dL, add=T, at=1)
boxplot(cyrbia.cythera.h1.fw$dL, add=T, at=2)
boxplot(cyrbia.cythera.h2.fw$dL, add=T, at=3)
boxplot(cyrbia.cythera.h3.fw$dL, add=T, at=4)
boxplot(cyrbia.cythera.h4.fw$dL, add=T, at=5)
axis(1,at = c(1,2,3,4,5), labels = c("avian","heli.I","heli.II","heli.III","heli.IV"), cex.axis=0.95)
segments(0,1,6,1)
segments(0,2,6,2, lty=2)
plot(0,0, pch=NA, xaxt="n", xlab=NA, ylim=c(0,70), xlim=c(0.5,5.5), ylab="Achromatic JNDs", main="H. cydno/eleuchia")
boxplot(cydno.eleuchia.p.fw$dL, add=T, at=1)
boxplot(cydno.eleuchia.h1.fw$dL, add=T, at=2)
boxplot(cydno.eleuchia.h2.fw$dL, add=T, at=3)
boxplot(cydno.eleuchia.h3.fw$dL, add=T, at=4)
boxplot(cydno.eleuchia.h4.fw$dL, add=T, at=5)
axis(1,at = c(1,2,3,4,5), labels = c("avian","heli.I","heli.II","heli.III","heli.IV"), cex.axis=0.95)
segments(0,1,6,1)
segments(0,2,6,2, lty=2)
plot(0,0, pch=NA, xaxt="n", xlab=NA, ylim=c(0,70), xlim=c(0.5,5.5), ylab="Achromatic JNDs", main="H. erato demophoon/melpomene rosina")
boxplot(rosina.petiverana.p.fw$dL, add=T, at=1)
boxplot(rosina.petiverana.h1.fw$dL, add=T, at=2)
boxplot(rosina.petiverana.h2.fw$dL, add=T, at=3)
boxplot(rosina.petiverana.h3.fw$dL, add=T, at=4)
boxplot(rosina.petiverana.h4.fw$dL, add=T, at=5)
axis(1,at = c(1,2,3,4,5), labels = c("avian","heli.I","heli.II","heli.III","heli.IV"), cex.axis=0.95)
segments(0,1,6,1)
segments(0,2,6,2, lty=2)

dev.off()
