# Supplementary material for: Wing scale ultrastructure underlying convergent and divergent iridescent colours in mimetic Heliconius butterflies
Source: J R Soc Interface. 2018 Apr 18;15(141):20170948. doi: 10.1098/rsif.2017.0948 (PMC5938584; doi:10.1098/rsif.2017.0948)
Supplement: Associated data [file rsif20170948supp2.gz › forupload/readme.txt]

Data from: Parnell, A.J., Bradford, J.E., Curran, E., Washington, A.L., Adams, G., Brien, M.N., Burg, S.L., Morochz, C., Fairclough, J.P.A., Vukusic, P., Martin, S.J., Doak, S., Nadeau, N.J.
Wing scale ultrastructure underlying convergent and divergent iridescent colours in mimetic Heliconius butterflies. Journal of the Royal Society Interface 


AP.spec.data.individual.means.csv - reflectance data with one measurement of each individual taken from fore- and hindwings. In some cases these are the mean of >1 original measurement. The data have already been normalised to a white standard, standardised to a minimum of 0 (procspec, “min”) and smoothed (procspec function with fixneg set to zero and span set to 0.3). 

sara_all_indmean.csv - reflectance data for all H. sara individuals including those from Panama processed as above.

PavoFinal_vonkries.R - R script using the pavo package, which was used to process spectra and apply visual models

HeliconiusVSnew.csv - Heliconius receptor sensitivities from McCulloch KJ, Osorio D, Briscoe AD. 2016 Determination of Photoreceptor Cell Spectral Sensitivity in an Insect Model from In Vivo Intracellular Recordings. JoVE J. Vis. Exp. , e53829–e53829. (doi:10.3791/53829)

Heli_receptorDensities.xlsx - Calculation of Heliconius receptor densities using table S3 McCulloch KJ, Yuan F, Zhen Y, Aardema ML, Smith G, Llorente-Bousquets J, Andolfatto P, Briscoe AD. 2017 Sexual Dimorphism and Retinal Mosaic Diversification following the Evolution of a Violet Receptor in Butterflies. Mol. Biol. Evol. 34, 2271–2284. (doi:10.1093/molbev/msx163)

angular reflectance data.zip - zipped folder containing folders with spectral measurements taken at multiple angles

angles.r - R script used to process and plot angular spectral data

Butterfly SAXS 1d data.zip - zipped folder containing integrated 1 dimensional small angle x-ray scattering data files used to determine the ridge spacing  over a macroscopic region of the wing. The data is scattering intensity as a function of q.
