# Supplementary material for: Wing scale ultrastructure underlying convergent and divergent iridescent colours in mimetic Heliconius butterflies
Source: J R Soc Interface. 2018 Apr 18;15(141):20170948. doi: 10.1098/rsif.2017.0948 (PMC5938584; doi:10.1098/rsif.2017.0948)
Supplement: Associated data [file rsif20170948supp2.gz › forupload/sara_all_indmean.csv]

	wl	sara8aF	sara8F	sara1PanamaF	sara5aH	sara5H	sara1PanamaH	sara7F	sara7H	sara8H	sara10F
1	300	4.38367341029365	2.28118928818039	0.0603383932761025	2.3910835079867	2.53351716273208	0.605042570262178	8.28408746315164	2.76596415650574	0.843708565776805	5.89798542277912
2	301	4.22644446642389	2.12548338548616	0.0530508516936392	2.26507932546363	2.4229619708223	0.620550166571551	8.00079039427547	2.64432118868925	0.888160677210133	5.61362390491332
3	302	4.07291446504192	1.97510066748788	0.0473869204274058	2.14244500802205	2.31522556076785	0.637001972097476	7.72535444133851	2.52693471744591	0.935282115631443	5.33662473456159
4	303	3.92306711504966	1.83008117467	0.0434345391036177	2.02318855196622	2.21032339731696	0.654479048470505	7.45785771620216	2.41385026789335	0.985196248103398	5.0669940158178
5	304	3.77688612534912	1.69046494751698	0.0412816473484909	1.90731795360041	2.10827094521787	0.67306245732119	7.19837833072778	2.30511336514918	1.03802644168866	4.80473785277584
6	305	3.63435520484225	1.55629202651327	0.0410161847882429	1.79484120922889	2.00908366921882	0.692833260280084	6.94699439677676	2.20076953433101	1.09389606344989	4.54986234952957
7	306	3.49545806243104	1.42760245214332	0.0427260910490865	1.68576631515591	1.91277703406802	0.713872518977737	6.70378402621048	2.10086430055647	1.15292848044975	4.3023736101729
8	307	3.36017840701746	1.30443626489159	0.0464993057572389	1.58010126768574	1.81936650451371	0.736261295044702	6.46882533089031	2.00544318894317	1.2152470597509	4.06227773879968
9	308	3.22849994750347	1.18683350524253	0.0524237685389162	1.47785406312264	1.72886754530413	0.760080650111534	6.24219642267764	1.91455172460872	1.28097516841601	3.8295808395038
10	309	3.10040639279105	1.07483421368058	0.0605874190203348	1.37903269777088	1.6412956211875	0.785411645808782	6.02397541343384	1.82823543267074	1.35023617350774	3.60428901637914
11	310	2.97588145178218	0.968478430690206	0.0710781968277094	1.28364516793471	1.55666619691205	0.812335343767001	5.8142404150203	1.74653983824684	1.42315344208875	3.38640837351957
12	311	2.85490883337882	0.867806196755855	0.083984041587256	1.19169946991841	1.47499473722602	0.840932805616739	5.61306953929839	1.66951046645465	1.49985034122169	3.17594501501899
13	312	2.73747224648296	0.77285755236198	0.0993928929251906	1.10320360002624	1.39629670687764	0.871285092988553	5.42054089812948	1.59719284241177	1.58045023796925	2.97290504497126
14	313	2.62361796478177	0.683546875747992	0.117099198461872	1.01814114725929	1.32054176260614	0.903200057997362	5.23648230523763	1.52947501298027	1.6646541285786	2.77730532514418
15	314	2.51340529049025	0.599753691329618	0.136821696425698	0.936489141027677	1.24768606852914	0.936416252840508	5.0606531122156	1.46620772591892	1.75205853196051	2.58915323873891
16	315	2.40683747530208	0.521465758855792	0.158534762354935	0.858245738249155	1.17772485046253	0.970910789272181	4.89302873772792	1.4073805576904	1.84263009917302	2.40844067199933
17	316	2.30391777091095	0.448670838075444	0.182212771787861	0.783409095841486	1.11065333422215	1.00666077904657	4.73358460043911	1.35298308475741	1.93633548127413	2.23515951116935
18	317	2.20464942901055	0.381356688737508	0.207830100262743	0.711977370722425	1.04646674562387	1.04364333391786	4.5822961190137	1.30300488358264	2.03314132932188	2.06930164249286
19	318	2.10903570129457	0.319511070590913	0.235361123317853	0.643948719809735	0.985160310483539	1.08183556564023	4.4391387121162	1.25743553062877	2.13301429437428	1.91085895221376
20	319	2.0170798394567	0.263121743384594	0.264780216491465	0.579321300021173	0.926729254617028	1.12121458596788	4.30408779841113	1.2162646023585	2.23592102748935	1.75982332657595
21	320	1.92878509519061	0.21217646686748	0.296061755321849	0.5180932682745	0.871168803840192	1.16175750665499	4.177118796563	1.17948167523451	2.34182817972513	1.61618665182331
22	321	1.84415472019	0.166663000788503	0.329180115347276	0.460262781487474	0.818474183968892	1.20344143945576	4.05820712523634	1.14707632571951	2.45070240213962	1.47994081419976
23	322	1.76319196614855	0.126569104896597	0.36410967210602	0.405827996577854	0.768640620818986	1.24624349612435	3.94732820309567	1.11903813027616	2.56251034579086	1.35107769994918
24	323	1.68590008475997	0.0918825389406939	0.400824801136351	0.354787070463401	0.721663340206338	1.29014078841498	3.8444574488055	1.09535666536718	2.67721866173686	1.22958919531548
25	324	1.61228232771792	0.0625910626697221	0.439299877976538	0.307138160061871	0.677537567946802	1.33511042808181	3.74957028103036	1.07602150745523	2.79479400103565	1.11546718654254
26	325	1.5423419467161	0.0386824358326159	0.479509278164857	0.262879422291027	0.636258529856243	1.38112952687905	3.66264211843477	1.06102223300303	2.91520301474525	1.00870355987427
27	326	1.4760436920383	0.0203855074032973	0.521833104241706	0.222080720439922	0.597940855696972	1.42854566547942	3.58405700037123	1.05059070469065	3.03895880620667	0.909433832436415
28	327	1.41335743801893	0.00788837257224362	0.566589045496181	0.184797516781846	0.562677413547711	1.47764879855054	3.51413482150695	1.04491551589623	3.16648895892665	0.817770718667687
29	328	1.35429412242766	0.0011176604132217	0.613657857589596	0.151006366710916	0.530430786698927	1.52832959883892	3.45275478347857	1.04392133912952	3.29763184421181	0.733671900781456
30	329	1.29886468303413	0	0.662920296183261	0.120683825621247	0.501163558441089	1.58047873909106	3.3997960879227	1.04753284690028	3.43222583336878	0.657095060991102
31	330	1.24708005760799	0.00446202040634525	0.714257116938493	0.0938064489069559	0.474838312064663	1.63398689205346	3.35513793647595	1.05567471171826	3.57010929770419	0.587997881509994
32	331	1.19895118391891	0.0144303507060215	0.767549075516606	0.0703507919621549	0.451417630860119	1.68874473047263	3.31865953077494	1.06827160609321	3.71112060852465	0.526338044551496
33	332	1.15448899973652	0.029831619972799	0.822676927578904	0.050293410180962	0.430864098117925	1.74464292709508	3.29024007245629	1.08524820253487	3.85509813713679	0.47207323232899
34	333	1.11370444283049	0.0505924572804428	0.879521428786707	0.0336108589574904	0.413140297128547	1.8015721546673	3.26975876315661	1.10652917355302	4.00188025484724	0.425161127055835
35	334	1.07660845097047	0.0766394917027204	0.937963334801332	0.0202796936858558	0.398208811182455	1.8594230859358	3.25709480451252	1.13203919165739	4.15130533296261	0.385559410945412
36	335	1.04321196192611	0.107899352313398	0.997883401284086	0.010276469760174	0.386032223570117	1.9180863936471	3.25212739816064	1.16170292935774	4.30321174278952	0.35322576621108
37	336	1.01352591346706	0.144298668186244	1.05916238389629	0.00357774257456267	0.376573117582	1.97745275054768	3.25473574573759	1.19544505916382	4.45743785563462	0.328117875066228
38	337	0.98756124336298	0.185764068395022	1.12168103829924	0.000160067523131247	0.369794076508571	2.03741282938405	3.26479904887998	1.23319025358538	4.61382204280451	0.310193419724211
39	338	0.965328889383515	0.232222182013502	1.18532012015426	0	0.365657683640302	2.09785730290273	3.28219650922443	1.27486318513219	4.77220267560581	0.299410082398406
40	339	0.946621101337112	0.284268725002597	1.25129550208639	0.00325592419730469	0.364415890929241	2.1599468865539	3.30803356645302	1.32127138562091	4.93436312432073	0.295768666239717
41	340	0.931266852259031	0.34244252206175	1.32067235036443	0.0100753790783754	0.366303803711848	2.22469316717843	3.34329303477359	1.37311704399639	5.1018499867592	0.299319053636323
42	341	0.919332164759134	0.40658486537253	1.39310536111538	0.0204186521941088	0.371258735355199	2.2917631246088	3.38767017761134	1.43016681846062	5.2741464755195	0.310092545657502
43	342	0.910883061447298	0.4765370471165	1.46824923046622	0.0342460310954094	0.379217999226373	2.3608237386775	3.4408602583915	1.49218736721561	5.45073580319991	0.328120443372544
44	343	0.905985564933393	0.552140359475226	1.54575865454395	0.0515178033331756	0.390118908692445	2.431541989217	3.50255854053926	1.55894534846335	5.63110118239871	0.353434047850724
45	344	0.904705697827284	0.633236094630278	1.62528832947553	0.0721942564583093	0.403898777120494	2.50358485605979	3.57246028747987	1.63020742040582	5.81472582571416	0.386064660161342
46	345	0.907109482738845	0.719665544763219	1.70649295138796	0.0962356780217126	0.420494917877599	2.57661931903835	3.65026076263851	1.70574024124503	6.00109294574456	0.426043581373666
47	346	0.913262942277942	0.811270002055613	1.78902721640824	0.123602355574281	0.439844644330833	2.65031235798517	3.73565522944042	1.78531046918297	6.18968575508816	0.473402112556984
48	347	0.923232099054448	0.907890758689029	1.87254582066334	0.15425457666692	0.461885269847276	2.72433095273273	3.8283389513108	1.86868476242164	6.37998746634325	0.528171554780581
49	348	0.937082975678237	1.00936910684503	1.95670346028025	0.18815262885053	0.486554107794004	2.79834208311352	3.92800719167487	1.95562977916303	6.57148129210811	0.590383209113742
50	349	0.95488159475917	1.11554633870518	2.04115483138595	0.225256799676009	0.513788471538095	2.87201272896001	4.03435521395784	2.04591217760913	6.763650444981	0.660068376625743
51	350	0.976693978907124	1.22626374645106	2.12555463010745	0.265527376694258	0.543525674446626	2.94500987010469	4.14707828158493	2.13929861596194	6.95597813756021	0.737258358385876
52	351	1.00254920309601	1.34390421081931	2.21344792750167	0.309696881189215	0.576883146611534	3.02065054867684	4.27024173748951	2.23824739382659	7.15332514897072	0.823670359965696
53	352	1.0323971244354	1.47049188482442	2.30796652146995	0.358376787165834	0.614797449240668	3.10187472418963	4.4073361127707	2.34491816664363	7.36002900739159	0.920608181877444
54	353	1.06618493873864	1.60532996906462	2.40814519840584	0.411345811256548	0.656934592374973	3.18778375255138	4.55719445310234	2.45862962636826	7.5747880490022	1.02748301760143
55	354	1.10385984181907	1.74772166413818	2.51301874470289	0.468382670093792	0.702960586055397	3.27747898967041	4.71864980415829	2.57870046495564	7.79630060998194	1.14370606061795
56	355	1.14536902949005	1.89697017064334	2.62162194675465	0.529266080309995	0.752541440322884	3.37006179145506	4.8905352116124	2.70444937436096	8.02326502651019	1.26868850440731
57	356	1.19065969756492	2.05237868917837	2.73298959095469	0.593774758537589	0.805343165218381	3.46463351381365	5.07168372113852	2.83519504653939	8.25437963476633	1.40184154244983
58	357	1.23967904185703	2.2132504203415	2.84615646369654	0.661687421409009	0.861031770782834	3.5602955126545	5.26092837841049	2.97025617344611	8.48834277092974	1.5425763682258
59	358	1.29237425817973	2.37888856473101	2.96015735137377	0.732782785556684	0.919273267057189	3.65614914388594	5.45710222910218	3.10895144703631	8.72385277117981	1.69030417521554
60	359	1.34869254234637	2.54859632294514	3.07402704037993	0.806839567613049	0.979733664082392	3.75129576341629	5.65903831888743	3.25059955926515	8.95960797169592	1.84443615689935
61	360	1.4085810901703	2.72167689558214	3.18680031710857	0.883636484210533	1.04207897189939	3.84483672715388	5.86556969344009	3.39451920208781	9.19430670865745	2.00438350675753
62	361	1.47198709746485	2.89743348324027	3.29751196795324	0.962952251981572	1.10597520054912	3.93587339100704	6.07552939843401	3.54002906745948	9.42664731824379	2.16955741827039
63	362	1.53885776004338	3.07516928651778	3.40519677930752	1.0445655875586	1.17108836007254	4.02350711088408	6.28775047954305	3.68644784733533	9.65532813663431	2.33936908491824
64	363	1.60914027371925	3.25418750601292	3.50888953756492	1.12825520757404	1.23708446051059	4.10683924269334	6.50106598244104	3.83309423367054	9.8790475000084	2.51322970018138
65	364	1.68516007879134	3.44085641773788	3.61341447822219	1.2170945087421	1.30762448072633	4.19011202042009	6.7243847918342	3.98549866183286	10.1045035521839	2.69933793984636
66	365	1.76871629720105	3.64076423865239	3.72352418696119	1.31364405770021	1.38584372613471	4.27756433985251	6.965750196456	4.14860348392971	10.3382452035343	2.90452225573739
67	366	1.85896664722538	3.85204408077606	3.8381459754532	1.4169133259656	1.47061969660454	4.36829254960322	7.22269684802119	4.3208452670258	10.5787469400724	3.12613850539132
68	367	1.95506884714139	4.07282905612851	3.9562071553695	1.52591178505551	1.56082989200463	4.46139299828489	7.49275939824454	4.50066057818582	10.8244832478111	3.36154254634497
69	368	2.0561806152261	4.30125227672935	4.0766350383814	1.6396489064872	1.65535181220378	4.55596203451015	7.77347249884078	4.68648598447447	11.0739286127632	3.60809023613518
70	369	2.16145966975657	4.5354468545982	4.19835693616016	1.7571341617779	1.75306295707082	4.65109600689164	8.0623708015247	4.87675805295646	11.3255575209416	3.86313743229878
71	370	2.2700637290098	4.77354590175467	4.32030016037709	1.87737702244485	1.85284082647455	4.74589126404201	8.35698895801103	5.06991335069648	11.5778444583591	4.1240399923726
72	371	2.38115051126286	5.01368253021837	4.44139202270346	1.9993869600053	1.95356292028378	4.8394441545739	8.65486162001455	5.26438844475922	11.8292639110285	4.38815377389347
73	372	2.49387773479277	5.25398985200892	4.56055983481055	2.12217344597649	2.05410673836731	4.93085102709996	8.95352343924999	5.45861990220939	12.0782903649628	4.65283463439822
74	373	2.60740311787657	5.49260097914593	4.67673090836968	2.24474595187567	2.15334978059396	5.01920823023282	9.25050906743213	5.6510442901117	12.3233983061747	4.9154384314237
75	374	2.72088437879129	5.72764902364901	4.7888325550521	2.36611394922008	2.25016954683254	5.10361211258513	9.54335315627571	5.84009817553083	12.563062220677	5.17332102250671
76	375	2.83347923581398	5.95726709753778	4.89579208652911	2.48528690952696	2.34344353695185	5.18315902276954	9.82959035749549	6.02421812553148	12.7957565944827	5.42383826518412
77	376	2.94992010610081	6.19067725008042	5.00169889989611	2.60772399252813	2.43833020419424	5.26107672416265	10.1215468140052	6.2113407594567	13.0287246912307	5.67955257500495
78	377	3.07479347115639	6.43706446311635	5.11090042392021	2.73873107928082	2.54005764192929	5.34086328940959	10.4314620740093	6.4093282415517	13.2692443618321	5.95309217293884
79	378	3.2070381457803	6.69450624752204	5.22271101778038	2.87708772329038	2.64760781021667	5.42202053102571	10.7567408971586	6.61650545623444	13.5158419732081	6.24191162465358
80	379	3.34559294477217	6.96108011417394	5.33644504065554	3.02157347806217	2.75996266911605	5.50405026152641	11.094788043104	6.83119728792287	13.7670438922799	6.54346549581692
81	380	3.48939668293158	7.23486357394853	5.45141685172462	3.17096789710156	2.87610417868712	5.58645429342705	11.4430082714965	7.05172862103493	14.0213764859688	6.85520835209662
82	381	3.63738817505816	7.51393413772226	5.56694081016657	3.32405053391389	2.99501429898953	5.66873443924302	11.7988063419869	7.27642433998857	14.2773661211959	7.17459475916046
83	382	3.78850623595147	7.79636931637162	5.68233127516033	3.47960094200452	3.11567499008297	5.7503925114897	12.1595870142261	7.50360932920176	14.5335391648825	7.49907928267619
84	383	3.94168968041116	8.08024662077304	5.7969026058848	3.63639867487881	3.2370682120271	5.83093032268246	12.5227550478649	7.73160847309244	14.7884219839496	7.82611648831158
85	384	4.09587732323682	8.36364356180302	5.90996916151895	3.79322328604211	3.35817592488161	5.90984968533668	12.8857152025543	7.95874665607857	15.0405409453186	8.15316094173439
86	385	4.25000797922804	8.644637650338	6.02084530124172	3.94885432899978	3.47798008870616	5.98665241196773	13.2458722379452	8.18334876257809	15.2884224159106	8.47766720861239
87	386	4.40302046318444	8.92130639725446	6.12884538423202	4.10207135725719	3.59546266356043	6.06084031509101	13.6006309136883	8.40373967700896	15.5305927626469	8.79708985461334
88	387	4.55385358990561	9.19172731342886	6.23328376966879	4.25165392431968	3.70960560950409	6.13191520722187	13.9473959894347	8.61824428378913	15.7655783524486	9.108883445405
89	388	4.70144617419117	9.45397790973765	6.33347481673098	4.39638158369261	3.81939088659681	6.19937890087571	14.2835722248351	8.82518746733655	15.9919055522369	9.41050254665514
90	389	4.85204816865266	9.71823059415699	6.43212620527741	4.54302286673992	3.92942564661363	6.26510296564526	14.6229933146253	9.03249761614137	16.2174987163067	9.71372951727828
91	390	5.01163337037853	9.99444512470987	6.53210162535927	4.69813431367499	4.04439977410613	6.33109642259952	14.9791859464639	9.2481570419538	16.4500871498042	10.0304956793475
92	391	5.17872636088377	10.280380037343	6.63294945144403	4.86017749127731	4.16341932829882	6.39706726146825	15.3490943693866	9.47057151408181	16.6879046459272	10.3584790432683
93	392	5.35185172168334	10.5737938680031	6.73421805799917	5.02761396632639	4.28559036841621	6.4627234719812	15.7296628324288	9.69814680183345	16.9291849978739	10.6953576194464
94	393	5.5295340342922	10.872445152637	6.83545581949218	5.19890530560174	4.41001895368282	6.52777304386814	16.117835584626	9.92928867451671	17.1721619988421	11.0388094182872
95	394	5.71029788022535	11.1740924271914	6.93621111039053	5.37251307588286	4.53581114332316	6.59192396685882	16.5105568750138	10.1624029014396	17.4150694420298	11.3865124501965
96	395	5.89266784099773	11.476494227613	7.0360323051617	5.54689884394925	4.66207299656174	6.654884230683	16.9047709526277	10.3958952519101	17.6561411206351	11.7361447255796
97	396	6.07516849812432	11.7774090898485	7.13446777827317	5.72052417658043	4.78791057262306	6.71636182507044	17.2974220665031	10.6281714952363	17.8936108278558	12.0853842548422
98	397	6.2563244331201	12.0745955498448	7.23106590419243	5.89185064055588	4.91242993073165	6.7760647397509	17.6854544656757	10.8576374007262	18.1257123568901	12.43190904839
99	398	6.43466022750003	12.3658121435484	7.32537505738694	6.05933980265512	5.034737130112	6.83370096445414	18.065812399181	11.0826987376878	18.3506795009358	12.7733971166283
100	399	6.60870046277909	12.6488174069063	7.41694361232418	6.22145322965765	5.15393822998864	6.88897848890991	18.4354401160544	11.301761275429	18.5667460531909	13.1075264699629
101	400	6.77696972047224	12.921369875865	7.50531994347165	6.37665248834298	5.26913928958608	6.94160530284797	18.7912818653315	11.5132307832579	18.7721458068535	13.4319751187993
102	401	6.94610044253802	13.1929055596644	7.59212552623551	6.53146992983301	5.38381693628266	6.99211579399379	19.1458858248655	11.7228489268617	18.9746503447179	13.7558972388423
103	402	7.12284336444471	13.4731939779852	7.6791127489618	6.69265709556448	5.50164529133069	7.04124531429856	19.5123312358399	11.936818295647	19.1822227591899	14.0889347435952
104	403	7.30590050797184	13.7604939324358	7.7660263555278	6.8590043377892	5.62202665476555	7.08900329983055	19.8883589422851	12.1542360445011	19.393384107884	14.4294972501608
105	404	7.49397389489894	14.0530642246246	7.85261108981078	7.02930200875893	5.74436332662264	7.1353991866581	20.271709788232	12.3741993283112	19.6066554484149	14.775994375642
106	405	7.68576554700554	14.3491636561599	7.93861169568802	7.20234046072548	5.86805760693734	7.18044241084951	20.660124617711	12.5958053019645	19.8205578383974	15.1268357371418
107	406	7.87997748607118	14.6470510286502	8.02377291703679	7.37691004594061	5.99251179574505	7.22414240847308	21.0513442747529	12.8181511203483	20.033612335446	15.4804309517632
108	407	8.07531173387541	14.9449851437039	8.10783949773437	7.55180111665613	6.11712819308117	7.26650861559713	21.4431096033882	13.0403339383498	20.2443399971754	15.8351896366089
109	408	8.27047031219777	15.2412248029292	8.19055618165804	7.72580402512381	6.24130909898108	7.30755046828996	21.8331614476477	13.2614509108562	20.4512618812004	16.189521408782
110	409	8.46415524281772	15.5340288079346	8.27166771268506	7.89770912359544	6.36445681348018	7.34727740261987	22.2192406515618	13.4805991927549	20.6528990451355	16.5418358853855
111	410	8.65506854751491	15.8216559603285	8.35091883469272	8.06630676432281	6.48597363661386	7.38569885465519	22.5990880591613	13.696875938933	20.8477725465955	16.8905426835221
112	411	8.84191224806882	16.1023650617193	8.42805429155829	8.2303872995577	6.60526186841752	7.42282426046421	22.9704445144769	13.9093783042777	21.0344034431949	17.2340514202949
113	412	9.02338836625894	16.3744149137153	8.50281882715903	8.38874108155189	6.72172380892654	7.45866305611525	23.331050861539	14.1172034436764	21.2113127925486	17.5707717128068
114	413	9.19819892386487	16.6360643179249	8.57495718537223	8.54015846255718	6.83476175817633	7.4932246776766	23.6786479443784	14.3194485120162	21.3770216522711	17.8991131781607
115	414	9.3732327842382	16.8954666149946	8.64573673071369	8.69000264774045	6.94731469938535	7.52612305696645	24.0232338120574	14.5206122323107	21.5369998630973	18.2266216886505
116	415	9.5552287169931	17.160850752808	8.71641350346577	8.84376680705108	7.06231064870252	7.55705754770966	24.3750479741432	14.7251570029078	21.6971498979057	18.5608724546341
117	416	9.742663603303	17.4305889438289	8.78671526115565	9.00043623991457	7.17913545555883	7.5861657188346	24.7321934654241	14.9321254916961	21.8566417625258	18.9003191003101
118	417	9.93401432434137	17.7030534005213	8.85636976131053	9.15899624575642	7.29717496938529	7.61358513926965	25.0927733206883	15.1405603665643	22.0146454627873	19.2434152498774
119	418	10.1277577612817	17.9766163353491	8.9251047614576	9.31843212400213	7.41581503961292	7.63945337794315	25.4548905747239	15.349504295401	22.17033100452	19.5886145275346
120	419	10.3223707952974	18.2496499607762	8.992648019124	9.4777291740772	7.53444151567272	7.66390800378349	25.8166482623192	15.557999946095	22.3228683935536	19.9343705574805
121	420	10.5163303075619	18.5205264892664	9.05872729183692	9.63587269540713	7.6524402469957	7.68708658571903	26.1761494182624	15.7650899865349	22.4714276357177	20.2791369639138
122	421	10.7081131792486	18.7876181332838	9.12307033712358	9.79184798741743	7.76919708301288	7.70912669267814	26.5314970773418	15.9698170846093	22.615178736842	20.6213673710332
123	422	10.8961962915311	19.0492971052922	9.18540491251112	9.94464034953359	7.88409787315525	7.73016589358918	26.8807942743454	16.171223908207	22.7532917027563	20.9595154030375
124	423	11.0790565255828	19.3039356177556	9.24545877552677	10.0932350811811	7.99652846685384	7.75034175738053	27.2221440440616	16.3683531252167	22.8849365392903	21.2920346841254
125	424	11.2551707625772	19.5499058831378	9.30295968369766	10.2366174817855	8.10587471353964	7.76979185298054	27.5536494212785	16.5602474035269	23.0092832522736	21.6173788384956
126	425	11.4230158836875	19.7855801139027	9.35763539455095	10.3737728507723	8.21152246264367	7.78865374931759	27.8734134407843	16.7459494110264	23.1255018475359	21.9340014903469
127	426	11.5886711938331	20.015689299259	9.41092090205708	10.507744082043	8.31579863068533	7.80669008701624	28.1880657841377	16.9300117976692	23.2352266634714	22.2486044610256
128	427	11.7585263859568	20.2457073633369	9.46422299557658	10.6420101901004	8.42118103193654	7.82356191699074	28.5048319816505	17.1169996336737	23.3406457310955	22.5680721078704
129	428	11.9315239232676	20.4751209209831	9.51722712572202	10.7762106552721	8.52728186245703	7.83925442360397	28.8227088412407	17.3059742173254	23.4417595951703	22.8911318590685
130	429	12.1066062689746	20.7034165870443	9.56961874310592	10.9099849578854	8.63371331830655	7.85375279121886	29.1406931708263	17.4959968469095	23.5385688004581	23.216511142807
131	430	12.2827158862868	20.930080976367	9.62108329834087	11.0429725782678	8.74008759554484	7.86704220419829	29.4577817783255	17.6861288207115	23.6310738917208	23.5429373872731
132	431	12.4587952384133	21.154600703798	9.67130624203942	11.1748129967465	8.84601689023163	7.87910784690517	29.7729714716562	17.8754314370167	23.7192754137205	23.869138020654
133	432	12.6337867885632	21.3764623841837	9.71997302481414	11.3051456936491	8.95111339842668	7.88993490370238	30.0852590587365	18.0629659941104	23.8031739112193	24.1938404711368
134	433	12.8066329999455	21.5951526323709	9.76676909727749	11.4336101493029	9.05498931618974	7.89950855895284	30.3936413474844	18.2477937902779	23.8827699289794	24.5157721669088
135	434	12.9762763357694	21.8101580632062	9.81137991004213	11.5598458440353	9.15725683958053	7.90781399701944	30.697115145818	18.4289761238048	23.9580640117628	24.833660536157
136	435	13.1416592592438	22.0209652915362	9.85349091372053	11.6834922581738	9.25752816465881	7.91483640226508	30.9946772616553	18.6055742929762	24.0290567043315	25.1462330070687
137	436	13.3017242335778	22.2270609322076	9.8927875589253	11.8041888720457	9.35541548748432	7.92056095905267	31.2853245029144	18.7766495960775	24.0957485514477	25.4522170078311
138	437	13.4554137219805	22.4279316000669	9.92895529626899	11.9215751659785	9.45053100411679	7.92497285174509	31.5680536775132	18.9412633313942	24.1581400978735	25.7503399666312
139	438	13.6016701876609	22.6230639099608	9.96167957636409	12.0352906202996	9.54248691061598	7.92805726470526	31.8418615933699	19.0984767972114	24.2162318883709	26.0393293116563
140	439	13.7444918792188	22.8146681245524	9.99252079781108	12.146753198674	9.63322552347669	7.93017849583384	32.1113220421907	19.2534571944385	24.2683595299412	26.3257673479313
141	440	13.8881648434943	23.0050127245324	10.0230339004309	12.2574553342054	9.7246738185815	7.93162514734993	32.3810705947062	19.4112233306433	24.3132719528193	26.6161394909913
142	441	14.0320632410572	23.1936716517889	10.0528961466666	12.3671482113786	9.81642098107184	7.93226886009404	32.6501967273704	19.5706139140994	24.351589686618	26.9090278347882
143	442	14.1755612324771	23.38021884821	10.0817847989616	12.4755830146786	9.90805619608913	7.93198127490671	32.9177899166378	19.7304676530804	24.3839332609501	27.2030144732743
144	443	14.3180329783241	23.5642282556837	10.1093771197589	12.5825109285904	9.99916864877479	7.93063403262842	33.1829396389626	19.8896232558599	24.4109232054282	27.4966815004015
145	444	14.4588526391677	23.7452738160982	10.1353503715019	12.6876831375989	10.0893475242703	7.92809877409972	33.444735370799	20.0469194307114	24.4331800496651	27.7886110101221
146	445	14.5973943755776	23.9229294713416	10.1593818166335	12.7908508261891	10.178182007717	7.92424714016112	33.7022665886013	20.2011948859084	24.4513243232736	28.0773850963881
147	446	14.7330323481237	24.0967691633019	10.1811487175972	12.8917651788459	10.2652612842563	7.91895077165312	33.9546227688237	20.3512883297247	24.4659765558663	28.3615858531517
148	447	14.8651407173759	24.2663668338673	10.200328336836	12.9901773800543	10.3501745390297	7.91208130941625	34.2008933879205	20.4960384704337	24.4777572770561	28.6397953743649
149	448	14.9930936439037	24.4312964249259	10.2165979367932	13.0858386142992	10.4325109571786	7.90351039429104	34.440167922346	20.6342840163089	24.4872870164557	28.9105957539799
150	449	15.1162652882769	24.5911318783657	10.229634779912	13.1785000660656	10.5118597238444	7.89310966711798	34.6715358485544	20.7648636756241	24.4951863036778	29.1725690859487
151	450	15.2340298110654	24.7454471360748	10.2391161286356	13.2679129198385	10.5878100241686	7.88075076873761	34.894086643	20.8866161566527	24.5020756683351	29.4242974642235
152	451	15.3479206561918	24.8969212753155	10.2450704030262	13.3549114834332	10.6617095192649	7.86651198702469	35.1103489763854	21.002720222218	24.5035129753009	29.6703963981739
153	452	15.4598147360317	25.0480739981178	10.2478945345513	13.4404167128161	10.735057813484	7.85060522549857	35.3232989376491	21.1169442485601	24.49539132263	29.9160199639428
154	453	15.5696014138347	25.1982401835216	10.2478185527615	13.524309764699	10.8076720068226	7.83310254846661	35.5326971305993	21.2290113640777	24.4788340897075	30.1605581056423
155	454	15.6771700528502	25.3467547105667	10.2450724872079	13.6064717957934	10.8793691992775	7.81407602023617	35.7383041590444	21.3386446971694	24.4549646559186	30.4034007673847
156	455	15.7824100163275	25.492952458293	10.2398863674411	13.6867839628109	10.9499664908454	7.79359770511461	35.9398806267926	21.4455673762342	24.4249064006485	30.6439378932821
157	456	15.8852106675163	25.6361683057403	10.2324902230121	13.7651274224632	11.0192809815231	7.7717396674093	36.137187137652	21.5495025296706	24.3897827032823	30.8815594274467
158	457	15.9854613696657	25.7757371319485	10.2231140834716	13.8413833314619	11.0871297713072	7.7485739714276	36.329984295431	21.6501732858774	24.3507169432052	31.1156553139906
159	458	16.0830514860252	25.9109938159574	10.2119879783706	13.9154328465186	11.1533299601946	7.72417268147687	36.5180327039378	21.7473027732534	24.3088324998024	31.3456154970259
160	459	16.1778703798444	26.0412732368069	10.1993419372597	13.987157124345	11.2176986481819	7.69860786186447	36.7010929669805	21.8406141201972	24.2652527524589	31.570829920665
161	460	16.2698074143726	26.1659102735368	10.1854059896899	14.0564373216526	11.2800529352659	7.67195157689776	36.8789256883675	21.9298304551076	24.2211010805601	31.7906885290198
162	461	16.3587519528592	26.2842398051869	10.1704101652121	14.1231545951532	11.3402099214434	7.64427589088411	37.051291471907	22.0146749063834	24.177500863491	32.0045812662027
163	462	16.4445933585536	26.3955967107971	10.1545844933769	14.1871901015582	11.3979867067111	7.61565286813089	37.2179509214072	22.0948706024232	24.1355754806369	32.2118980763256
164	463	16.5272209947053	26.4993158694072	10.1381590037353	14.2484249975794	11.4532003910656	7.58615457294544	37.3786646406764	22.1701406716258	24.0964483113828	32.4120289035009
165	464	16.6060211457791	26.5974307315707	10.1186730798104	14.306552090353	11.5058431509002	7.55464287106946	37.5332514664201	22.2401165626238	24.0544525371395	32.6065431515101
166	465	16.6806667231633	26.6922927680473	10.0939984295827	14.3614928525981	11.5561321626618	7.52018028456721	37.6818725370731	22.3048523538606	24.0039690532632	32.7973478765955
167	466	16.751477030493	26.7837138881864	10.0648635692895	14.4134714394004	11.6042220264283	7.48313986222995	37.8248019090372	22.3647051184509	23.9461928100577	32.98433950156
168	467	16.8187713714033	26.8715060013374	10.0319970151678	14.4627120058459	11.6502673422777	7.44389465284894	37.9623136387142	22.4200319295095	23.8823187578268	33.167414449207
169	468	16.8828690495291	26.9554810168497	9.99612728345483	14.5094387070202	11.6944227102878	7.40281770521543	38.0946817825059	22.4711898601512	23.8135418468742	33.3464691423395
170	469	16.9440893685056	27.0354508440726	9.95798289038771	14.5538756980093	11.7368427305364	7.36028206812067	38.2221803968142	22.5185359834906	23.7410570275035	33.5214000037607
171	470	17.0027516319677	27.1112273923555	9.91829235220365	14.5962471338989	11.7776820031015	7.31666079035593	38.3450835380408	22.5624273726425	23.6660592500185	33.6921034562736
172	471	17.0591751435505	27.1826225710479	9.87778418513972	14.6367771697749	11.8170951280609	7.27232692071244	38.4636652625876	22.6032211007218	23.589743464723	33.8584759226814
173	472	17.1136792068891	27.2494482894991	9.83718690543308	14.675689960723	11.8552367054925	7.22765350798147	38.5781996268564	22.6412742408431	23.5133046219205	34.0204138257872
174	473	17.1665831256184	27.3115164570585	9.79722902932085	14.7132096618291	11.8922613354741	7.18301360095427	38.6889606872491	22.6769438661211	23.4379376719149	34.1778135883942
175	474	17.2182062033735	27.3686389830754	9.75863907304026	14.7495604281791	11.9283236180837	7.1387802484221	38.7962225001674	22.7105870496708	23.3648375650099	34.3305716333055
176	475	17.2688677437896	27.4206277768994	9.72214555282841	14.7849664148586	11.963578153399	7.09532649917621	38.9002591220132	22.7425608646067	23.2951992515092	34.4785843833241
177	476	17.3167642878618	27.4662542859927	9.6847270752361	14.8181567254169	11.9970507141004	7.050621384711	39.000412292239	22.7708536900757	23.2250806830629	34.6230675632897
178	477	17.3601515157387	27.5048121838201	9.64323133665954	14.8479049715863	12.0278192394093	7.0026815462584	39.0958530440664	22.7935002320871	23.1501032872048	34.7650537223304
179	478	17.3994374397853	27.5368967187346	9.59819048810397	14.874502070728	12.0561165792149	6.95195144721591	39.1865993745503	22.8109270540488	23.0708072280646	34.9041645196828
180	479	17.4350300723663	27.5631031390892	9.55013668057451	14.8982389402031	12.0821755834067	6.89887555098107	39.272669280746	22.823560719369	22.9877326697715	35.0400216145833
181	480	17.4673374258468	27.5840266932368	9.49960206507641	14.9194064973727	12.1062291018739	6.84389832095138	39.3540807597087	22.8318277914558	22.9014197764551	35.1722466662682
182	481	17.4967675125915	27.6002626295303	9.44711879261477	14.9382956595977	12.1285099845059	6.78746422052438	39.4308518084934	22.8361548337174	22.8124087122449	35.3004613339739
183	482	17.5237283449653	27.6124061963228	9.39321901419479	14.9551973442394	12.1492510811922	6.73001771309757	39.5030004241554	22.8369684095618	22.7212396412703	35.4242872769369
184	483	17.5486279353332	27.6210526419673	9.33843488082169	14.9704024686587	12.168685241822	6.67200326206849	39.5705446037497	22.8346950823973	22.6284527276608	35.5433461543936
185	484	17.57187429606	27.6267972148166	9.28329854350061	14.9842019502167	12.1870453162847	6.61386533083464	39.6335023443316	22.8297614156319	22.5345881355459	35.6572596255803
186	485	17.5938754395106	27.6302351632238	9.22834215323681	14.9968867062746	12.2045641544697	6.55604838279356	39.6918916429561	22.8225939726737	22.4401860290551	35.7656493497335
187	486	17.6150393780499	27.6319617355418	9.17409786103535	15.0087476541933	12.2214746062663	6.49899688134275	39.7457304966784	22.8136193169309	22.3457865723177	35.8681369860896
188	487	17.6357741240426	27.6325721801236	9.12109781790154	15.020075711334	12.2380095215639	6.44315528987974	39.7950369025537	22.8032640118116	22.2519299294633	35.964344193885
189	488	17.656487689854	27.6326617453222	9.06987417484047	15.0311617950578	12.2544017502519	6.38896807180205	39.8398288576372	22.791954620724	22.1591562646214	36.053892632356
190	489	17.6757234801884	27.6288814586529	9.01798139052307	15.0409973742082	12.2697859235303	6.33387690974914	39.8805685725775	22.7777948140698	22.0649434380945	36.139479699937
191	490	17.691891044974	27.6179731626375	8.96293901928787	15.0484583425785	12.2832224376408	6.27541788830074	39.9175704166431	22.7588421372305	21.9667474864817	36.2235891134881
192	491	17.7051976144112	27.600668328138	8.90522685564146	15.0536622549543	12.2948327900344	6.2141770737647	39.9506306248189	22.7354539660832	21.8650758383569	36.3055220098849
193	492	17.7158504187002	27.5776984260166	8.84532469409046	15.0567266661212	12.3047384781623	6.15074053244893	39.9795454320894	22.7079876765053	21.7604359222943	36.3845795260027
194	493	17.7240566880412	27.5497949271357	8.78371232914146	15.0577691308647	12.3130609994758	6.08569433066129	40.0041110734393	22.676800644374	21.653335166868	36.460062798717
195	494	17.7300236526343	27.5176893023573	8.72086955530107	15.0569072039704	12.3199218514261	6.01962453470967	40.0241237838534	22.6422502455666	21.5442810006519	36.5312729649032
196	495	17.7339585426799	27.4821130225436	8.6572761670759	15.0542584402237	12.3254425314643	5.95311721090194	40.0393797983164	22.6046938559605	21.4337808522202	36.5975111614369
197	496	17.7360685883783	27.4437975585569	8.59341195897253	15.0499403944104	12.3297445370417	5.88675842554598	40.049675351813	22.5644888514328	21.3223421501468	36.6580785251933
198	497	17.7365610199295	27.4034743812593	8.52975672549758	15.0440706213158	12.3329493656095	5.82113424494968	40.0548066793279	22.5219926078609	21.210472323006	36.7122761930481
199	498	17.7356430675339	27.361874961513	8.46679026115768	15.0367666757257	12.3351785146188	5.75683073542091	40.0545700158457	22.4775625011221	21.0986787993716	36.7594053018767
200	499	17.7335219613916	27.3197307701802	8.40499236045939	15.0281461124254	12.3365534815209	5.69443396326754	40.0487615963512	22.4315559070936	20.9874690078179	36.7987669885544
201	500	17.730404931703	27.2777732781232	8.34484281790933	15.0183264862007	12.337195763767	5.63452999479747	40.0371776558291	22.3843302016528	20.8773503769187	36.8296623899567
202	501	17.7259322952072	27.2323403667424	8.28457141181921	15.0069184387547	12.336871858015	5.57493312495832	40.01967769125	22.333857212628	20.7663597562485	36.8536192302257
203	502	17.7195908775779	27.1797726794712	8.22229031057872	14.9934913150428	12.3352665194094	5.5133088731424	39.9964033141535	22.2781988762942	20.652430894402	36.8726231252475
204	503	17.7113576724176	27.1208058302209	8.15830289381142	14.9781007247279	12.332378633131	5.45002014232456	39.9675739313776	22.2178477311982	20.5359165684836	36.8866620495136
205	504	17.701209673329	27.0561754329028	8.09291254114092	14.9608022774734	12.3282070843605	5.38542983547971	39.9334089497603	22.1532963158868	20.4171695555979	36.8957239775159
206	505	17.6891238739145	26.9866171014284	8.02642263219082	14.9416515829425	12.3227507582789	5.31990085558271	39.8941277761399	22.085037168907	20.2965426328497	36.8997968837459
207	506	17.6750772677764	26.9128664497088	7.95913654658468	14.9207042507983	12.3160085400669	5.25379610560845	39.8499498173542	22.0135628288055	20.1743885773433	36.8988687426951
208	507	17.6590468485173	26.8356590916556	7.89135766394612	14.8980158907041	12.3079793149054	5.1874784885318	39.8010944802415	21.9393658341293	20.0510601661835	36.8929275288554
209	508	17.6410096097397	26.75573064118	7.8233893638987	14.8736421123231	12.2986619679752	5.12131090732764	39.7477811716396	21.8629387234251	19.9269101764748	36.8819612167183
210	509	17.6209425450459	26.6738167121933	7.75553502606603	14.8476385253185	12.2880553844572	5.05565626497085	39.6902292983868	21.7847740352399	19.8022913853218	36.8659577807755
211	510	17.5988226480387	26.590652918607	7.68809803007169	14.8200607393535	12.2761584495321	4.99087746443632	39.628658267321	21.7053643081205	19.677556569829	36.8449051955185
212	511	17.5746269123203	26.5069748743322	7.62138175553926	14.7909643640914	12.2629700483808	4.92733740869891	39.5632874852804	21.6252020806137	19.5530585071011	36.8187914354391
213	512	17.5483323314931	26.4235181932805	7.55568958209235	14.7604050091953	12.2484890661841	4.8653990007335	39.494336359103	21.5447798912665	19.4291499742427	36.7876044750289
214	513	17.51991589916	26.3410184893631	7.49132488935452	14.7284382843284	12.2327143881229	4.80542514351499	39.4220242956268	21.4645902786255	19.3061837483583	36.7513322887795
215	514	17.4896126027166	26.256465247341	7.42710657467526	14.6950661240864	12.2160890793687	4.74628296392186	39.3445306902557	21.3811571341136	19.1825248820168	36.7081543292655
216	515	17.4576301698477	26.1667232582244	7.36178233926051	14.6602343192356	12.1989511883951	4.68668422233547	39.2602409795388	21.2912858474091	19.0565172637326	36.6567285934463
217	516	17.4239047045883	26.0723410952981	7.2955487685187	14.6239142636946	12.1811420753359	4.62675877198503	39.1696836320326	21.1958912044429	18.9284819245283	36.5977608723906
218	517	17.3883723109737	25.9738673318468	7.2286024478582	14.5860773513824	12.1625031003249	4.5666364660997	39.0733871162935	21.0958879911459	18.7987398954266	36.5319569571671
219	518	17.3509690930389	25.8718505411553	7.16113996268741	14.5466949762177	12.1428756234958	4.50644715790867	38.9718799008779	20.9921909934488	18.6676122074501	36.4600226388446
220	519	17.3116311548192	25.7668392965085	7.09335789841474	14.5057385321194	12.1221010049824	4.44632070064111	38.8656904543423	20.8857149972825	18.5354198916214	36.3826637084918
221	520	17.2702946003497	25.6593821711911	7.02545284044857	14.4631794130063	12.1000206049184	4.38638694752622	38.755347245243	20.7773747885776	18.4024839789632	36.3005859571775
222	521	17.2268955336655	25.5500277384879	6.95762137419728	14.4189890127971	12.0764757834375	4.32677575179318	38.6413787421365	20.6680851532652	18.2691255004982	36.2144951759703
223	522	17.1813700588018	25.4393245716837	6.89006008506929	14.3731387254108	12.0513079006737	4.26761696667115	38.5243134135793	20.5587608772759	18.135665487249	36.1250971559391
224	523	17.1336542797937	25.3278212440634	6.82296555847298	14.3255999447661	12.0243583167605	4.20904044538934	38.4046797281276	20.4503167465406	18.0024249702382	36.0330976881526
225	524	17.0836843006765	25.2160663289117	6.75653437981674	14.2763440647818	11.9954683918318	4.15117604117691	38.283006154338	20.3436675469901	17.8697249804885	35.9392025636794
226	525	17.0313962254853	25.1046083995134	6.69096313450897	14.2253424793769	11.9644794860214	4.09415360726305	38.1598211607669	20.2397280645552	17.7378865490225	35.8441175735884
227	526	16.9769087026513	24.992670758898	6.62503322793249	14.1724344977739	11.9319386854266	4.03753425206822	38.0323034672264	20.1339638755204	17.6051841243947	35.7434139473783
228	527	16.9203940611525	24.879067100674	6.55757643219254	14.1175332573035	11.8984481298738	3.98083212211646	37.8976649848544	20.0218365996528	17.4699179727906	35.6328679460868
229	528	16.8618689258445	24.7637315839946	6.48886488278113	14.0607208940461	11.8639317600906	3.92410662779236	37.7564839691951	19.9042550881062	17.3324478516793	35.5134929080917
230	529	16.8013499215825	24.646598368013	6.41917071519029	14.0020795440822	11.8283135168044	3.86741717948051	37.6093386757932	19.7821281920348	17.19313351853	35.3863021717707
231	530	16.7388536732219	24.5276016118826	6.34876606491204	13.9416913434924	11.7915173407425	3.8108231875655	37.4568073601931	19.6563647625927	17.0523347308118	35.2523090755015
232	531	16.6743968056181	24.4066754747565	6.2779230674384	13.879638428357	11.7534671726326	3.75438406243192	37.2994682779393	19.5278736509339	16.910411245994	35.1125269576618
233	532	16.6079959436264	24.2837541157881	6.20691385826139	13.8160029347565	11.7140869532019	3.69815921446434	37.1378996845764	19.3975637082126	16.7677228215457	34.9679691566291
234	533	16.539667712102	24.1587716941306	6.13601057287304	13.7508669987715	11.673300623178	3.64220805404736	36.9726798356487	19.2663437855828	16.624629214936	34.8196490107813
235	534	16.4694287359006	24.0316623689372	6.06548534676538	13.6843127564825	11.6310321232882	3.58658999156557	36.8043869867009	19.1351227341985	16.4814901836341	34.668579858496
236	535	16.3972956398771	23.9023602993613	5.9956103154304	13.6164223439699	11.58720539426	3.53136443740354	36.6335993932773	19.004809405214	16.3386654851092	34.5157750381509
237	536	16.3232850488872	23.770799644556	5.92665761436014	13.5472778973142	11.541744376821	3.47659080194588	36.4608953109225	18.8763126497832	16.1965148768305	34.3622478881237
238	537	16.247413587786	23.6369145636746	5.85889937904663	13.4769615525958	11.4945730116984	3.42232849557716	36.286852995181	18.7505413190602	16.055398116267	34.209011746792
239	538	16.1696978814291	23.5006392158704	5.79260774498188	13.4055554458954	11.4456152396197	3.36863692868198	36.1120507015973	18.6284042641991	15.915674960888	34.0570799525335
240	539	16.088907625311	23.3599513800741	5.72652348046583	13.3310182662425	11.3943964185132	3.31520236376145	35.9320845495949	18.5065405465731	15.7757562188577	33.9007292364821
241	540	16.0040983817193	23.213397744577	5.65937520308851	13.2517126870089	11.3406508073585	3.26171839053283	35.7429479257111	18.381319433874	15.6340216040013	33.734435078053
242	541	15.9157155756989	23.0617658325732	5.59141682227703	13.1683268207882	11.2846156984605	3.2082554102049	35.5458149861608	18.2532450867343	15.4907842322796	33.5595089380463
243	542	15.8242046322945	22.905843167257	5.52290224745851	13.0815487801742	11.2265283841238	3.15488382398643	35.3418598871591	18.1228216657862	15.3463572196533	33.3772622772618
244	543	15.7300109765511	22.7464172718223	5.45408538806008	12.9920666777605	11.1666261566533	3.1016740330862	35.132256784921	17.9905533316621	15.2010536820834	33.1890065564997
245	544	15.6335800335135	22.5842756694634	5.38522015350886	12.9005686261408	11.1051463083538	3.04869643871298	34.9181798356614	17.8569442449942	15.0551867355305	32.9960532365598
246	545	15.5353572282266	22.4202058833743	5.31656045323199	12.8077427379087	11.04232613153	2.99602144207556	34.7008031955952	17.722498566415	14.9090694959555	32.7997137782422
247	546	15.4357879857351	22.2549954367493	5.24836019665656	12.7142771256578	10.9784029184867	2.94371944438271	34.4813010209376	17.5877204565567	14.7630150793191	32.6012996423468
248	547	15.3353177310841	22.0894318527823	5.18087329320973	12.6208599019819	10.9136139615286	2.8918608468432	34.2608474679034	17.4531140760517	14.6173366015821	32.4021222896735
249	548	15.2343918893181	21.9243026546676	5.11435365231859	12.5281791794746	10.8481965529606	2.84051605066583	34.0406166927076	17.3191835855323	14.4723471787053	32.2034931810225
250	549	15.1334558854821	21.7603953655994	5.04905518341029	12.4369230707296	10.7823879850874	2.78975545705935	33.8217828515653	17.1864331456308	14.3283599266496	32.0067237771935
251	550	15.032955144621	21.5984975087716	4.98523179591193	12.3477796883406	10.7164255502138	2.73964946723255	33.6055201006914	17.0553669169796	14.1856879613756	31.8131255389867
252	551	14.9300081392249	21.434085094135	4.92237351663302	12.257742741015	10.6487793411682	2.68994463391352	33.3871417266434	16.9253492757798	14.0430298230275	31.6177318676872
253	552	14.8218974514366	21.2627888400395	4.85980922153144	12.1637254133477	10.5780073337726	2.64037090142928	33.1617466390808	16.7953403150555	13.8990438899621	31.4152721756537
254	553	14.7093146707794	21.0856283322777	4.79755109375689	12.0662950317636	10.5044786448224	2.59097375838704	32.9301874288722	16.6652377706738	13.7539830354593	31.2066019402963
255	554	14.5929513867772	20.9036231566426	4.73561131645911	11.9660189226872	10.4285623911132	2.54179869339399	32.6933166868855	16.5349393785015	13.6081001327989	30.9925766390254
256	555	14.4734991889532	20.7177928989269	4.6740020727878	11.8634644125433	10.3506276894402	2.49289119505733	32.4519870039893	16.4043428744057	13.4616480552608	30.7740517492511
257	556	14.3516496668315	20.5291571449234	4.61273554589268	11.7591988277566	10.271043656599	2.44429675198427	32.2070509710517	16.2733459942533	13.3148796761248	30.5518827483838
258	557	14.2280944099354	20.3387354804251	4.55182391892348	11.6537894947517	10.190179409385	2.39606085278199	31.959361178941	16.1418464739112	13.1680478686709	30.3269251138335
259	558	14.1035250077885	20.1475474912246	4.49127937502989	11.5478037399535	10.1084040645935	2.3482289860577	31.7097702185255	16.0097420492464	13.0214055061788	30.1000343230106
260	559	13.9786330499144	19.9566127631148	4.43111409736165	11.4418088897865	10.0260867390199	2.30084664041859	31.4591306806734	15.8769304561258	12.8752054619285	29.8720658533253
261	560	13.8541101258368	19.7669508818886	4.37134026906846	11.3363722706756	9.94359654945985	2.25395930447187	31.2082951562532	15.7433094304165	12.7297006091998	29.6438751821878
262	561	13.7306478250792	19.5795814333387	4.31197007330005	11.2320612090453	9.86130261270858	2.20761246682472	30.9581162361329	15.6087767079853	12.5851438212726	29.4163177870084
263	562	13.6089377371652	19.395524003258	4.25301569320612	11.1294430313205	9.77957404556156	2.16185161608436	30.709446511181	15.4732300246992	12.4417879714267	29.1902491451972
264	563	13.4896714516184	19.2157981774393	4.1944893119364	11.0290850639257	9.69877996481421	2.11672224085798	30.4631385722656	15.3365671164251	12.299885932942	28.9665247341646
265	564	13.3691097322312	19.0360553713509	4.13623294260884	10.9286063537844	9.61643133949178	2.0719282344121	30.2147523996046	15.1991615523462	12.1576178904756	28.7407698993043
266	565	13.2436093620273	18.8518040460121	4.07811220421367	10.8255362999782	9.53021725135503	2.02719098935052	29.959928008272	15.0614309432397	12.0133068500873	28.5086706222016
267	566	13.114005959378	18.6638493555425	4.02017468870907	10.7203077571699	9.44077398630265	1.98258224328632	29.6996380414199	14.9233390873638	11.867419917161	28.2711733345537
268	567	12.9811351426543	18.4729964540618	3.96246798805321	10.613353580022	9.34873783023333	1.9381737338326	29.4348551422007	14.7848497829769	11.7204241970806	28.0292244680581
269	568	12.8458325302273	18.2800504956894	3.90503969420425	10.5051066231971	9.25474506904578	1.89403719860244	29.1665519537667	14.6459268283372	11.57278679523	27.783770454412
270	569	12.708933740468	18.085816634545	3.84793739912037	10.3959997413578	9.15943198863867	1.85024437520895	28.8957011192703	14.506534021703	11.4249748169929	27.5357577253126
271	570	12.5712743917475	17.8911000247481	3.79120869475973	10.2864657891667	9.06343487491071	1.80686700126521	28.6232752818637	14.3666351613324	11.2774553677534	27.2861327124574
272	571	12.433690102437	17.6967058204183	3.7349011730805	10.1769376212864	8.96739001376058	1.76397681438432	28.3502470846992	14.2261940454839	11.1306955528952	27.0358418475436
273	572	12.2970164909074	17.5034391756751	3.67906242604084	10.0678480923795	8.87193369108699	1.72164555217936	28.0775891709292	14.0851744724156	10.9851624778022	26.7858315622685
274	573	12.1620891755299	17.3121052446381	3.62374004559893	9.95963005710857	8.77770219278861	1.67994495226343	27.806274183706	13.9435402403859	10.8413232478583	26.5370482883295
275	574	12.0297437746755	17.1235091814269	3.56898162371293	9.85271637013621	8.68533180476414	1.63894675224963	27.537274766182	13.801255147653	10.6996449684474	26.2904384574237
276	575	11.9008159067154	16.938456140161	3.51483475234103	9.74753988612503	8.59545881291228	1.59872268975103	27.2715635615093	13.6582829924751	10.5605947449533	26.0469485012486
277	576	11.7719952403436	16.7541807872333	3.46104086578455	9.64232740290342	8.50482949543594	1.55927261546283	27.003534031203	13.513006690984	10.4219739130385	25.8014083018858
278	577	11.6397984001758	16.5676537127682	3.40734039160042	9.53523012654136	8.41023013262497	1.52050805249807	26.7277723329754	13.3642235710729	10.28156129553	25.5487690435599
279	578	11.5048014384647	16.3792839564832	3.35377941163007	9.42656752406385	8.31235701350853	1.48236824709665	26.4455401542742	13.2125190486422	10.1397902285583	25.2901591111825
280	579	11.3675804074635	16.1894805580956	3.30040400771497	9.31665906249588	8.21190642711574	1.44479244549847	26.1580991825474	13.0584785395921	9.99709404825416	25.0267068896655
281	580	11.228711359425	15.9986525573226	3.24726026169659	9.20582420886243	8.10957466247576	1.40771989394344	25.8667111052429	12.9026874598231	9.85390609074812	24.7595407639204
282	581	11.0887703466022	15.8072089938817	3.19439425541636	9.0943824301885	8.00605800861771	1.37108983867143	25.5726376098086	12.7457312252353	9.71065969217084	24.4897891188589
283	582	10.9483334212479	15.6155589074903	3.14185207071576	8.98265319349907	7.90205275457073	1.33484152592237	25.2771403836925	12.5881952517293	9.56778818865294	24.2185803393928
284	583	10.8079766356153	15.4241113378655	3.08967978943626	8.87095596581913	7.79825518936397	1.29891420193615	24.9814811143424	12.4306649552052	9.42572491632504	23.9470428104337
285	584	10.6682760419571	15.2332753247248	3.03792349341929	8.75961021417368	7.69536160202656	1.26324711295266	24.6869214892063	12.2737257515634	9.28490321131778	23.6763049168932
286	585	10.5298076925264	15.0434599077855	2.98662926450633	8.64893540558769	7.59406828158765	1.2277795052118	24.3947231957321	12.1179630567044	9.14575640976178	23.4074950436832
287	586	10.393147639576	14.855074126765	2.93584318453883	8.53925100708617	7.49507151707636	1.19245062495349	24.1061479213677	11.9639622865283	9.00871784778766	23.1417415757152
288	587	10.258871935359	14.6685270213805	2.88561133535825	8.43087648569409	7.39906759752184	1.1571997184176	23.822457353561	11.8123088569355	8.87422086152606	22.8801728979009
289	588	10.1275566321282	14.4842276313495	2.83597979880605	8.32413130843645	7.30675281195322	1.12196603184405	23.5449131797599	11.6635881838264	8.7426987871076	22.6239173951521
290	589	9.99653354777231	14.2996779414247	2.78647464228009	8.21738703459086	7.21549292571044	1.08648928421819	23.2675294777238	11.5137517102084	8.61297275025556	22.3675355498925
291	590	9.86310316035053	14.1125082888265	2.73669317924324	8.10903562082236	7.12245581965945	1.05065902016119	22.9842802166559	11.3590401138252	8.48363118999581	22.1055763099914
292	591	9.72779451237178	13.9233202419734	2.68678836063446	7.99942713023712	7.0280409561184	1.01463922436668	22.6963669211701	11.2004726626813	8.35475841241282	21.8391507585286
293	592	9.59113664634489	13.732715369284	2.63691313739276	7.8889116259413	6.93264779740545	0.97859388152829	22.4049911158802	11.0390686247816	8.22643872359111	21.5693699785842
294	593	9.45365860477874	13.5412952391768	2.58722046045709	7.77783917104106	6.83667580583878	0.942686976339649	22.1113543253999	10.8758472681306	8.09875642961515	21.297345053238
295	594	9.31588943018227	13.3496614200704	2.53786328076644	7.66655982864255	6.74052444373654	0.907082493494387	21.8166580743432	10.7118278607331	7.97179583656945	21.02418706557
296	595	9.1783581650643	13.1584154803834	2.48899454925979	7.55542366185195	6.64459317341689	0.871944417686132	21.5221038873237	10.5480296705937	7.84564125053849	20.75100709866
297	596	9.04159385193377	12.9681589885343	2.44076721687609	7.44478073377541	6.549281457198	0.837436733608514	21.2288932889553	10.385471965717	7.72037697760677	20.4789162355881
298	597	8.90612553329954	12.7794935129417	2.39333423455435	7.33498110751908	6.45498875739803	0.803723425955162	20.9382278038519	10.2251740141078	7.59608732385877	20.2090255594341
299	598	8.77248225167047	12.5930206220241	2.34684855323352	7.22637484618914	6.36211453633514	0.770968479419706	20.6513089566272	10.0681550837707	7.472856595379	19.942446153278
300	599	8.64119304955542	12.4093418842002	2.30146312385259	7.11931201289174	6.27105825632749	0.739335878695774	20.369338271895	9.91543444271038	7.35076909825194	19.6802891001996
301	600	8.51278696946339	12.2290588678884	2.25733089735054	7.01414267073304	6.18221937969324	0.708989608476995	20.0935172742692	9.76803135893153	7.22990913856209	19.423665483279
302	601	8.38534893889597	12.0499924563469	2.21365276846389	6.90954307738698	6.09476462980119	0.679014993025738	19.8207541128698	9.62269769765835	7.11056139915508	19.1692744569737
303	602	8.2568126807885	11.8697943079592	2.16964552603148	6.80410385510728	6.00760441048956	0.648527394706101	19.547331605438	9.4757897241924	6.99285600336121	18.9133376400873
304	603	8.12748043080003	11.6888121538319	2.12548596214583	6.69804661386971	5.92075370478067	0.617735855364312	19.2735132795195	9.32773330665437	6.87664541799201	18.6562498122179
305	604	7.99765442458972	11.5073937250715	2.08135086889942	6.59159296365009	5.83422749569686	0.586849416846596	18.9995626626599	9.17895431316497	6.76178210985899	18.3984057529638
306	605	7.86763689781666	11.3258867527846	2.03741703838477	6.4849645144242	5.74804076626045	0.556077120999181	18.7257432824045	9.02987861184489	6.64811854577367	18.1402002419232
307	606	7.73773008614	11.1446389680776	1.99386126269436	6.37838287616783	5.66220849949377	0.525628009668292	18.4523186662991	8.88093207081483	6.53550719254757	17.8820280586945
308	607	7.60823622521883	10.9639981020571	1.9508603339207	6.27206965885679	5.57674567841915	0.495711124700157	18.1795523418893	8.73254055819547	6.4238005169922	17.6242839828759
309	608	7.47945755071229	10.7843118858297	1.90859104415627	6.16624647246686	5.49166728605891	0.466535507941	17.9077078367205	8.58512994210753	6.31285098591908	17.3673627940657
310	609	7.35169629827949	10.6059280505019	1.86723018549357	6.06113492697385	5.40698830543539	0.438310201237051	17.6370486783383	8.4391260906717	6.20251106613973	17.1116592718622
311	610	7.22525470357956	10.4291943271803	1.8269545500251	5.95695663235354	5.3227237195709	0.411244246434535	17.3678383942884	8.29495487200867	6.09263322446566	16.8575681958636
312	611	7.1004350022716	10.2544584469713	1.78794092984337	5.85393319858174	5.23888851148779	0.385546685379678	17.1003405121163	8.15304215423914	5.9830699277084	16.6054843456682
313	612	6.97753943001476	10.0820681409815	1.75036611704087	5.75228623563423	5.15549766420838	0.361426559918707	16.8348185593675	8.01381380548381	5.87367364267946	16.3558025008743
314	613	6.85687022246814	9.91237114031753	1.71440690371008	5.65223735348681	5.07256616075498	0.339092911897849	16.5715360635877	7.87769569386337	5.76429683619035	16.1089174410801
315	614	6.73719913513666	9.74384422208143	1.67915012789307	5.55247517616502	4.99009161762841	0.317793715423948	16.3089686871799	7.74349577253513	5.6553043434405	15.862965474451
316	615	6.61723987526396	9.57492107734704	1.64368890197905	5.45174548077819	4.90806468231522	0.296700716630985	16.0456549688777	7.60980512840807	5.54715346476572	15.6160715986624
317	616	6.49720760611722	9.40588480817836	1.60820942958121	5.35035560692782	4.82648988431638	0.275908615405884	15.7819527507227	7.47672433023044	5.43983536468213	15.3686136275775
318	617	6.37731749096364	9.2370185166394	1.57289791431279	5.24861289421542	4.74537175313285	0.255512111635573	15.5182198747562	7.34435394675046	5.33334120770586	15.1209693750598
319	618	6.25778469307041	9.06860530479416	1.53794055978699	5.14682468224246	4.66471481826563	0.235605905206977	15.2548141830197	7.21279454671637	5.22766215835301	14.8735166549726
320	619	6.13882437570471	8.90092827470666	1.50352356961705	5.04529831061046	4.58452360921568	0.216284696007024	14.9920935175546	7.0821466988764	5.12278938113972	14.6266332811791
321	620	6.02065170213374	8.7342705284409	1.46983314741616	4.94434111892091	4.50480265548397	0.197643183922641	14.7304157204024	6.9525109719788	5.01871404058211	14.3806970675427
322	621	5.90348183562469	8.56891516806088	1.43705549679757	4.8442604467753	4.42555648657148	0.179776068840752	14.4701386336045	6.82398793477178	4.91542730119628	14.1360858279268
323	622	5.78752993944475	8.4051452956306	1.40537682137447	4.74536363377514	4.34678963197917	0.162778050648286	14.2116200992023	6.69667815600359	4.81292032749837	13.8931773761947
324	623	5.67301117686111	8.24324401321409	1.37498332476008	4.64795801952192	4.26850662120803	0.146743829232168	13.9552179592374	6.57068220442245	4.7111842840045	13.6523495262097
325	624	5.56014071114097	8.08349442287533	1.34606121056763	4.55235094361713	4.19071198375902	0.131768104479324	13.7012900557511	6.44610064877661	4.61021033523078	13.4139800918351
326	625	5.44913370555149	7.92617962667835	1.31879668241033	4.45884974566227	4.11341024913312	0.117945576276682	13.4501942307848	6.32303405781429	4.50998964569334	13.1784468869343
327	626	5.33922102089243	7.77010924924804	1.29267747303386	4.36639642008773	4.03659602301518	0.105120819485037	13.1996471045525	6.20156020040578	4.40988139285818	12.9436671619855
328	627	5.22956946696999	7.61405083024209	1.26709793945138	4.27383338391021	3.9602642103992	0.0930650506126272	12.9474975709504	6.08163036032797	4.30940172715727	12.7076174705303
329	628	5.12029813056103	7.45822434427368	1.24210422167734	4.18131861061065	3.88441978974988	0.0817629320175386	12.6943018825434	5.96315537868903	4.20877727255569	12.470764581027
330	629	5.01152609844246	7.30284976595599	1.2177424597262	4.08901007367001	3.80906773953192	0.0711991260578606	12.4406162918965	5.84604609659712	4.10823465301853	12.2335752619341
331	630	4.90337245739114	7.1481470699022	1.19405879361241	3.99706574656926	3.73421303821001	0.0613582950916811	12.1869970515748	5.73021335516043	4.00800049251083	11.99651628171
332	631	4.79595629418398	6.9943362307255	1.17109936335042	3.90564360278934	3.65986066424886	0.0522251014770885	11.9340004141432	5.61556799548711	3.90830141499769	11.7600544088129
333	632	4.68939669559786	6.84163722303906	1.14891030895467	3.81490161581121	3.58601559611316	0.0437842075721688	11.6821826321667	5.50202085868534	3.80936404444417	11.5246564117013
334	633	4.58381274840966	6.69027002145607	1.12753777043963	3.72499775911584	3.51268281226762	0.0360202757350128	11.4320999582103	5.38948278586329	3.71141500481535	11.2907890588336
335	634	4.47932353939627	6.5404546005897	1.10702788781975	3.63609000618417	3.43986729117693	0.0289179683237069	11.184308644839	5.27786461812912	3.6146809200763	11.0589191186681
336	635	4.37604815533457	6.39241093505313	1.08742680110947	3.54833633049717	3.36757401130578	0.022461947696339	10.9393649446178	5.167077196591	3.51938841419209	10.8295133596633
337	636	4.27410568300145	6.24635899945955	1.06878065032326	3.46189470553579	3.29580795111889	0.0166368762109985	10.6978251101116	5.05703136235711	3.4257641111278	10.6030385502774
338	637	4.17361520917379	6.10251876842213	1.05113557547555	3.37692310478098	3.22457408908095	0.0114274162257715	10.4602453938856	4.94763795653561	3.33403463484851	10.3799614589689
339	638	4.07469582062849	5.96111021655405	1.0345377165808	3.29357950171371	3.15387740365665	0.00681823009874716	10.2271820485046	4.83880782023467	3.24442660931928	10.1607488541961
340	639	3.9768467244701	5.82116877534662	1.01911351706929	3.21110165536366	3.08316900180957	0.00323374284718581	9.99599052272243	4.73079199317843	3.15577958937324	9.9436745313945
341	640	3.87955219828836	5.68171170525923	1.00490193456975	3.12873302572445	3.01203387679682	0.00101020118161088	9.76403176858124	4.62388898640437	3.06695647659382	9.72688740078451
342	641	3.78290893458787	5.54293172435729	0.991817880394358	3.04664013772294	2.94067783652343	0	9.53187029357833	4.51808084799066	2.97821891507156	9.51066690300192
343	642	3.68701362587326	5.40502155070618	0.979776265855292	2.96498951628599	2.86930668889444	5.55342003343284e-05	9.30007060521105	4.41334962601545	2.88982854889701	9.29529247868259
344	643	3.59196296464915	5.26817390237127	0.968692002264724	2.88394768634048	2.79812624181488	0.00102919868059281	9.06919721097676	4.30967736855692	2.80204702216071	9.08104356846231
345	644	3.49785364342017	5.13258149741796	0.958480000934824	2.80368117281326	2.72734230318978	0.00277338833875751	8.83981461837281	4.20704612369324	2.71513597895321	8.86819961297694
346	645	3.40478235469094	4.99843705391164	0.949055173177768	2.7243565006312	2.65716068092418	0.00514049807280603	8.61248733489655	4.10543793950256	2.62935706336505	8.65704005286229
347	646	3.31284579096606	4.86593328991767	0.940332430305727	2.64614019472116	2.58778718292309	0.00798292278071999	8.38777986804531	4.00483486406306	2.54497191948677	8.4478443287542
348	647	3.22214064475018	4.73526292350146	0.932226683630872	2.56919878000999	2.51942761709156	0.0111530573604779	8.16625672531645	3.90521894545291	2.46224219140892	8.24089188128847
349	648	3.13276360854791	4.60661867272838	0.924652844465381	2.49369878142458	2.45228779133461	0.0145032967100605	7.94848241420734	3.80657223175026	2.38142952322204	8.03646215110096
350	649	3.04481137486386	4.48019325566382	0.917525824121429	2.41980672389176	2.38657351355728	0.0178860357274471	7.73502144221531	3.70887677103329	2.30279555901667	7.83483457882748
351	650	2.95838063620267	4.35617939037317	0.910760533911176	2.34768913233842	2.32249059166459	0.0211536693106176	7.52643831683771	3.61211461138016	2.22660194288336	7.63628860510386
352	651	2.87322587217873	4.23401946034087	0.904637980212297	2.27687036843239	2.25940189801858	0.0247936877979682	7.32113650777404	3.51641129008824	2.15210094688961	7.44004841822889
353	652	2.78904696999923	4.11306526694425	0.899472834549133	2.20679385921496	2.19658047654818	0.0293510453091841	7.11723860915846	3.42187921093371	2.0784170312328	7.24519616929527
354	653	2.70585873355799	3.99337365508796	0.895230505953875	2.13750472767314	2.13409739250884	0.0347643324141802	6.91488781514041	3.32848072171298	2.00562012219832	7.0517982431297
355	654	2.62367596674882	3.87500146967666	0.89187640345871	2.06904809679398	2.07202371115598	0.0409721396828715	6.7142273198693	3.23617817022244	1.93378014607156	6.85992102455889
356	655	2.54251347346552	3.75800555561503	0.889375936095842	2.00146908956451	2.01043049774503	0.0479130576851734	6.51540031749456	3.14493390425847	1.86296702913791	6.66963089840951
357	656	2.46238605760193	3.64244275780772	0.887694512897456	1.93481282897175	1.94938881753143	0.0555256769910009	6.31855000216558	3.05471027161748	1.79325069768276	6.48099424950828
358	657	2.38330852305185	3.5283699211594	0.886797542895747	1.86912443800274	1.8889697357706	0.0637485881702688	6.12381956803178	2.96546962009587	1.72470107799149	6.29407746268188
359	658	2.30529567370909	3.41584389057473	0.886650435122909	1.8044490396445	1.82924431771799	0.0725203817928914	5.9313522092426	2.87717429749002	1.6573880963495	6.10894692275701
360	659	2.22836231346747	3.30492151095838	0.887218598611133	1.74083175688408	1.77028362862902	0.0817796484287854	5.74129111994744	2.78978665159633	1.59138167904218	5.92566901456037
361	660	2.15252324622081	3.19565962721501	0.888467442392617	1.6783177127085	1.71215873375911	0.0914649786478643	5.55377949429571	2.7032690302112	1.5267517523549	5.74431012291865
362	661	2.07779327586291	3.08811508424929	0.89036237549955	1.61695203010478	1.65494069836371	0.101514963020044	5.36896052643684	2.61758378113102	1.46356824257307	5.56493663265855
363	662	2.0041872062876	2.98234472696587	0.892868806964126	1.55677983205997	1.59870058769825	0.111868192115239	5.18697741052024	2.53269325215219	1.40190107598206	5.38761492860676
364	663	1.93171984138868	2.87840540026943	0.895952145818534	1.49784624156109	1.54350946701815	0.122463256503365	5.00797334069533	2.4485597910711	1.34182017886727	5.21241139558999
365	664	1.86033645765603	2.77610534932206	0.899748701917736	1.43999654658486	1.48910289135274	0.133534182764101	4.83140842076514	2.36529170652272	1.28306440677876	5.03906512774201
366	665	1.78997739868431	2.67522991831921	0.904403420549219	1.38305830235751	1.43519435689005	0.145332376892916	4.65669966721824	2.283016641276	1.22535120248264	4.86729830638096
367	666	1.72065006902455	2.57580160071553	0.909894663893977	1.32705003274035	1.38182184062359	0.157822498583398	4.48392564323239	2.20172594432828	1.16871837308837	4.69715194711003
368	667	1.65236187322776	2.47784288996569	0.916200794133019	1.2719902615947	1.32902331954689	0.17096920752914	4.31316491198532	2.12141096467692	1.11320372570541	4.52866706553239
369	668	1.58512021584498	2.38137627952434	0.923300173447331	1.21789751278188	1.27683677065347	0.184737163423733	4.14449603665479	2.04206305131927	1.05884506744322	4.36188467725122
370	669	1.51893250142722	2.28642426284615	0.931171164017912	1.16479031016321	1.22530017093685	0.19909102596077	3.97799758041854	1.96367355325268	1.00568020541125	4.19684579786974
371	670	1.45380613452549	2.19300933338577	0.939792128025763	1.1126871776	1.17445149739053	0.213995454833841	3.81374810645431	1.8862338194745	0.95374694671898	4.0335914429911
372	671	1.38974851969083	2.10115398459786	0.949141427651881	1.06160663895357	1.12432872700805	0.229415109736537	3.65182617793984	1.80973519898208	0.903083098475856	3.87216262821851
373	672	1.32676706147425	2.01088070993708	0.959197425077265	1.01156721808523	1.07496983678291	0.245314650362451	3.4923103580529	1.73416904077277	0.85372646779134	3.71260036915515
374	673	1.26486916442677	1.92221200285809	0.969938482482905	0.9625874388563	1.02641280370865	0.261658736405173	3.33527920997121	1.65952669384393	0.805714861774891	3.55494568140419
375	674	1.20406223309942	1.83517035681555	0.981342962049808	0.914685825128099	0.978695604778772	0.278412027558296	3.18081129687252	1.5857995071929	0.759086087535971	3.39923958056884
376	675	1.14435367204321	1.74977826526413	0.993389225958966	0.867880900761942	0.931856216986799	0.29553918351541	3.02898518193458	1.51297882981704	0.71387795218404	3.24552308225228
377	676	1.08572322752636	1.6659841352767	1.00612706438024	0.822126818101463	0.885805978891667	0.313120353436575	2.87961195852783	1.44107258202855	0.670002678360333	3.09370166151618
378	677	1.0281472223421	1.58372364449243	1.01961843697782	0.777368022442762	0.840434967033566	0.331256046469914	2.73246065389808	1.37009687971426	0.627351345575447	2.94365779268107
379	678	0.971627925828962	1.50300019221534	1.03385996017419	0.733608477075855	0.795749265377895	0.349941462291112	2.58754673203618	1.3000553652335	0.585930046242892	2.79539799023844
380	679	0.916167607325479	1.42381717774948	1.04884825039185	0.690852145290759	0.751754957890058	0.369171800575858	2.44488565693297	1.23095168094557	0.545744872776172	2.64892876867977
381	680	0.861768536170186	1.34617800039889	1.06457992405328	0.649102990377492	0.708458128535453	0.388942260999837	2.30449289257929	1.16278946920981	0.506801917588792	2.50425664249654
382	681	0.808432981701616	1.27008605946759	1.08105159758096	0.608364975626069	0.665864861279479	0.409248043238737	2.16638390296596	1.09557237238552	0.469107273094258	2.36138812618024
383	682	0.756163213258306	1.19554475425964	1.09825988739739	0.568642064326506	0.623981240087541	0.430084346968243	2.03057415208383	1.02930403283203	0.432667031706078	2.22032973422235
384	683	0.704961500178791	1.12255748407906	1.11620140992507	0.52993821976882	0.582813348925037	0.451446371864044	1.89707910392373	0.963988092908644	0.397487285837757	2.08108798111436
385	684	0.654830111801604	1.0511276482299	1.13487278158646	0.492257405243027	0.542367271757367	0.473329317601826	1.76591422247651	0.899628194974687	0.3635741279028	1.94366938134774
386	685	0.605771317465279	0.981258646016196	1.15427061880406	0.455603584039145	0.502649092549932	0.495728383857274	1.63709497173299	0.836227981389476	0.330933650314712	1.80808044941399
387	686	0.557787386508354	0.912953876741982	1.17439153800037	0.419980719447191	0.463664895268133	0.518638770306077	1.51063681568402	0.773791094512329	0.299571945487003	1.67432769980458
388	687	0.51088058826936	0.846216739711297	1.19523215559787	0.385392774757176	0.425420763877371	0.54205567662392	1.38655521832043	0.71232117670256	0.269495105833174	1.54241764701099
389	688	0.465053192086831	0.78105063422818	1.21678908801904	0.351843713259123	0.387922782343046	0.565974302486491	1.26486564363307	0.651821870319488	0.240709223766735	1.41235680552472
390	689	0.420320024493672	0.717507443945244	1.23902339456129	0.319374467690147	0.351239082609498	0.590334381050649	1.14572660382493	0.592281605767512	0.213284944783221	1.28421884468078
391	690	0.376690982544207	0.655626577690771	1.26190661773777	0.288014786004974	0.315419371961712	0.615091437099883	1.02925268091885	0.533687113495758	0.187274008789498	1.15805746724343
392	691	0.334160941359103	0.595392722532284	1.28545109879457	0.257751854320026	0.280442097376044	0.640264357749824	0.915393443635419	0.47603948593063	0.162654149816063	1.03384923784796
393	692	0.292724776059033	0.53679056553732	1.30966917897779	0.228572858751731	0.246285705828858	0.665872030116105	0.80409846069522	0.419339815498538	0.139403101893412	0.911570721129699
394	693	0.252377361764665	0.479804793773406	1.33457319953354	0.20046498541651	0.212928644296516	0.691933341314358	0.695317300818835	0.36358919462589	0.117498599052039	0.791198481723947
395	694	0.213113573596669	0.424420094308074	1.36017550170793	0.173415420430791	0.180349359755375	0.718467178460213	0.588999532726848	0.308788715739092	0.0969183753224456	0.672709084266012
396	695	0.174928286675715	0.370621154208854	1.38648842674705	0.147411349910996	0.148526299181799	0.745492428669304	0.485094725139848	0.254939471264554	0.0776401647351248	0.556079093391213
397	696	0.137816376122472	0.318392660543278	1.41352431589701	0.122439959973551	0.117437909552146	0.77302797905726	0.383552446778411	0.202042553628681	0.0596417013205741	0.441285073734852
398	697	0.101772717057609	0.267719300378874	1.44129551040391	0.0984884367348799	0.0870626378427795	0.801092716739713	0.28432226636312	0.150099055257882	0.0429007191092889	0.32830358993224
399	698	0.0667921846017965	0.218585760783175	1.46981435151387	0.0755439663114066	0.0573789310300592	0.829705528832297	0.187353752614569	0.0991100685785629	0.0273949521317673	0.217111206618688
400	699	0.0328696538757036	0.170976728823711	1.49909318047296	0.0535937348195583	0.0283652360903455	0.858885302450641	0.0925964742533338	0.0490766860171332	0.0131021344185056	0.107684488429504
401	700	0	0.124876891568013	1.52914433852731	0.032624928375756	0	0.888650924710378	0	0	0	0
